# Supplementary material for: The importance of nonsense errors: Estimating the rates and implications of ribosome drop-off during protein synthesis
Source: PLoS Genet. 2026 Jun 9;22(6):e1012162. doi: 10.1371/journal.pgen.1012162 (PMC13271495; doi:10.1371/journal.pgen.1012162)
Supplement: S1 Table — Contains parameter estimates relevant to gene-specific values from PANSE (initiation rate κg′, probability of successful protein production σ) and ROC-SEMPPR (protein production rate ϕ), theoretical estimates of ribosome drop-off resilience [34], and gene expression estimates from high-throughput sequencing data (RNA-seq, Ribo-seq) obtained from previous studies [27]. (TSV) [file pgen.1012162.s013.tsv]

GeneID	Sigma	Length	PANSE.kappa	Bonnin.Drop.Off.Resilience	Weinberg.mRNA.RPKM	Weinberg.Init.Rate	ROC.phi
YAL001C	0.7646812701904964	1159	0.1915492862463	0.68419	37.8	0.0615628315581849	0.145810455083847
YAL002W	0.7481144394257467	1273	NA	0.64727	22.17	0.0189613170659371	0.349310964345932
YAL003W	0.9860454840673593	205	NA	0.97883	4621.86	54.6233338350966	8.46893787384033
YAL005C	0.9667142252501438	641	NA	NA	NA	NA	7.66587591171265
YAL007C	0.9743920373898226	214	NA	0.94416	212.42	0.84887691457917	1.67646193504333
YAL008W	0.9467796349555323	197	NA	0.93164	49.96	0.291192315966304	0.378981798887253
YAL009W	0.9219236638269328	258	0.157773196697235	NA	34.96	0.0542196286003599	0.255433529615402
YAL010C	0.9009865493076341	492	0.0978889614343643	NA	16.67	0.035690986908271	0.190762236714363
YAL011W	0.8579330482649223	624	NA	NA	17.4	0.0338861012172407	0.390522211790085
YAL012W	0.9663807732817582	393	10.312705039978	0.89604	568.34	5.14119250730224	4.17330837249756
YAL013W	0.8675037353618467	404	0.357724249362946	0.85023	25.52	0.11452748359808	0.14081372320652
YAL014C	0.9066004971131487	254	0.262094348669052	0.89464	63.3	0.0742651318321573	0.141220599412918
YAL015C	0.8782650251520859	398	0.114448294043541	0.8643	23.07	0.0385907940398265	0.294642597436905
YAL016W	0.8899000969389201	634	NA	0.8213	143.3	0.580638837191817	1.01118576526642
YAL017W	0.7542048968218316	1355	NA	0.63828	50.59	0.0675265702294039	0.299355626106262
YAL018C	0.9589556699207005	324	0.0019138561328873	0.90446	0.15	NA	0.935658156871796
YAL019W	0.8067455952413802	1130	0.350270748138428	NA	74.28	0.145143887907632	0.690999627113342
YAL020C	0.8643014286271792	332	0.112087436020374	0.88309	25.42	0.0385712127865874	0.0779550075531006
YAL021C	0.8069918989724475	836	0.603659868240356	0.75368	92.55	0.190998853510332	0.636410892009735
YAL022C	0.9011378532230615	516	0.293811172246933	0.82159	61.02	0.100964718665521	0.445788204669952
YAL023C	0.8505064702871409	758	2.04356336593628	0.82103	342.36	0.880586313476176	1.96147453784943
YAL024C	0.7268504830351775	1434	NA	0.61549	25.86	0.0254272734681405	0.17238275706768
YAL025C	0.947503311524957	305	1.29845082759857	0.91518	58.06	0.50593560294805	1.54391038417816
YAL026C	0.7890944208866059	1354	0.299875408411026	NA	74.53	0.120286482225207	1.06777095794678
YAL027W	0.9389214789792373	260	0.12890850007534	0.90676	18.86	0.0416240118224313	0.239289402961731
YAL028W	0.8793114928548014	527	0.0289867985993624	0.82156	8.11	0.00730767150665199	0.13941103219986
YAL029C	0.7386561695795795	1470	NA	0.64028	79.19	0.0788929989239283	0.59214061498642
YAL030W	0.9608676759674986	116	NA	0.95352	127.45	0.377238218901999	0.322354108095169
YAL031C	0.7790510310249429	759	0.103691942989826	0.77851	26.23	0.0362203982557778	0.249549716711044
YAL032C	0.9000561602583721	378	0.162349715828896	0.87267	24.41	0.0640079916065074	0.361737579107285
YAL033W	0.9525416234384808	172	NA	0.93305	61.73	0.146543540176353	0.138113453984261
YAL034C	0.8880093795400288	412	0.0299578942358494	NA	18.23	0.00788193289966981	0.402628839015961
YAL034W-A	0.9343295490783838	288	NA	NA	NA	NA	0.155502110719681
YAL035W	0.8974114650123638	1001	3.70262861251831	0.79599	403.98	2.07593609822939	3.06283926963806
YAL036C	0.9379398210095004	368	1.67743122577667	0.89696	147.38	0.718134365694372	1.97964787483215
YAL037W	0.9285639979068694	266	0.0155376419425011	0.9001	4.79	NA	0.144426628947258
YAL038W	0.9661028513582933	499	65.1828308105469	0.93341	11070.12	129.155919791284	14.2533626556396
YAL039C	0.9072479837512938	268	0.372586756944656	0.91578	21.95	0.136127545097411	0.231233656406403
YAL040C	0.8879579993420855	579	NA	0.84962	35.55	0.0405175198437323	1.40381324291229
YAL041W	0.824530189688754	853	NA	0.73662	53.48	0.0823364868893904	0.251534432172775
YAL042W	0.8689924290029485	414	NA	0.85869	263.39	0.50914054241885	0.380664080381393
YAL043C	0.8182170024287555	784	0.285504698753357	0.7493	55.3	0.0878232426279421	0.484137147665024
YAL044C	0.9720857029353562	169	NA	NA	450.75	2.25853372367673	1.16315829753876
YAL044W-A	0.9774769907455955	109	NA	NA	NA	NA	0.513292193412781
YAL046C	0.9576728754443542	117	NA	0.9559	106.35	0.270433001843529	0.319290995597839
YAL047C	0.8914729517042282	621	0.0868399515748024	0.80224	16.69	0.0286095923808189	0.278415143489838
YAL048C	0.8691406075976377	661	0.0983537435531616	0.81167	19.11	0.0346189276868773	0.508360028266907
YAL049C	0.96320997485633	245	0.816642701625824	0.93615	94.23	0.44907891856861	0.767225325107574
YAL051W	0.8129620642112269	1046	NA	0.7178	32.25	0.0556932545183181	0.496309220790863
YAL053W	0.8639964753439848	782	0.483597010374069	0.77342	63.73	0.156863937031656	1.12769997119904
YAL054C	0.8782677465845332	712	NA	0.83644	13.87	NA	2.02176332473755
YAL055W	0.9509100362626044	179	NA	0.93291	23.24	0.0671687083289216	0.142692595720291
YAL056W	0.7891524992194716	879	NA	0.75084	39.15	0.0271241483296166	0.110980108380318
YAL058W	0.8679941258924364	501	0.181211248040199	0.8473	44.41	0.0764645587675659	0.138872638344765
YAL059W	0.9666584253784185	211	NA	NA	85.66	0.330327738526264	0.999090909957886
YAL060W	0.9275624709849316	381	1.79097890853882	NA	187.71	0.675545956455024	1.7163188457489
YAL061W	0.8871285871471457	416	0.249416261911392	0.88351	21.72	0.0971444643096453	0.63227778673172
YAL062W	0.8983002093359742	456	NA	NA	NA	NA	1.0435938835144
YAL063C	0.8504561217367198	1321	NA	NA	NA	NA	2.18866300582886
YAL065C	0.9866744574804484	127	NA	NA	NA	NA	0.646606504917145
YAL067C	0.8714850209734173	592	0.00530749186873436	NA	2.24	NA	1.01852512359619
YAL068C	0.9923113275595183	119	NA	NA	NA	NA	6.99308061599731
YAR002C-A	0.9677703857701767	218	NA	NA	NA	NA	2.47279906272888
YAR002W	0.9223055036994705	538	0.731838643550873	NA	70.67	0.263642700565218	0.556252062320709
YAR003W	0.8922041424205743	425	NA	NA	33.96	0.0429260284600002	0.218381106853485
YAR007C	0.8881331062960014	620	1.00409173965454	NA	82.58	0.399048293119476	1.40877544879913
YAR008W	0.9379109073461104	274	0.174354404211044	NA	28.99	0.0719866924962869	0.25198569893837
YAR014C	0.8567636837461462	708	NA	NA	69.97	0.139570159085548	0.11055001616478
YAR015W	0.9573071675475402	305	2.54243803024292	NA	215.51	1.12885034818637	1.68098282814026
YAR018C	0.8824913255903823	434	0.108148708939552	NA	34.73	0.0537311543630966	0.313518494367599
YAR019C	0.7852564628573093	973	NA	NA	16.27	0.0166175618027402	0.432990372180939
YAR020C	0.9976476363863762	54	NA	NA	NA	NA	3.9162175655365
YAR023C	0.9536020741768647	178	NA	NA	10.17	NA	0.162016600370407
YAR027W	0.9530499111559514	234	NA	NA	66.39	0.192073688797119	0.365935236215591
YAR028W	0.9615831310338709	233	NA	NA	37.65	0.0939768975380451	0.357511609792709
YAR029W	0.9816179238680024	73	NA	NA	11.31	NA	0.248934239149094
YAR031W	0.9248391923249731	297	NA	NA	NA	NA	0.128630205988884
YAR033W	0.9296870549872294	233	NA	NA	NA	NA	0.204627424478531
YAR035W	0.7888197263328469	686	NA	NA	6.45	0.0040743175831892	0.163658604025841
YAR042W	0.7423903565785852	1187	0.285122156143188	NA	62.26	0.0999604229914372	0.875495970249176
YAR050W	0.8322402626801066	1536	NA	0.70971	NA	NA	2.38263416290283
YAR066W	0.9900281924026388	202	NA	NA	NA	NA	3.06281876564026
YAR068W	0.9455006528340446	160	NA	0.9187	NA	NA	0.102484121918678
YAR071W	0.9368367277631308	466	NA	0.8966	NA	NA	2.94026827812195
YBL001C	0.9846565846417399	103	NA	0.9753	280.62	1.41778937293227	1.44904816150665
YBL002W	0.989898055850046	130	NA	NA	1005.7	10.7242070765659	5.02786731719971
YBL003C	0.992479159658197	131	NA	NA	NA	NA	4.92337560653687
YBL004W	0.6514785013871208	2492	0.465766489505768	0.45092	150.68	0.156187521100837	0.599280297756195
YBL005W	0.8080776425187066	975	NA	0.737	30.05	0.0270239988523361	0.399433702230453
YBL006C	0.9387219735221526	179	NA	0.91739	103.9	0.191162151428212	0.0954177752137184
YBL007C	0.8013210679607835	1243	1.3010174036026	0.72065	192.07	0.517770523393498	1.26119470596313
YBL008W	0.8130411202658565	839	0.136560186743736	0.77372	30.82	0.0487961753105592	0.319066673517227
YBL008W-A	0.9698412516700059	78	NA	NA	NA	NA	0.181211292743683
YBL009W	0.851344640199661	675	0.221313044428825	0.80986	33.42	0.0858148939335214	0.329030007123947
YBL010C	0.9281971172590214	279	0.183639168739319	0.91518	22.15	0.0676168182341585	0.134933665394783
YBL011W	0.8603201435101709	758	0.322963088750839	0.79882	86.24	0.105674413537739	0.827372372150421
YBL013W	0.8702117391812267	400	0.06300438195467	0.86255	11.78	0.0206548867718627	0.12085996568203
YBL014C	0.7795231487772583	893	0.0523139722645283	0.7447	38.53	0.0168564402853992	0.112442880868912
YBL015W	0.893155289144303	525	0.316884934902191	0.85017	32.09	0.123402011381653	1.69344747066498
YBL016W	0.9037309311954377	352	0.397780865430832	0.87646	49.77	0.13938071838497	0.241985559463501
YBL017C	0.7384932309583656	1578	NA	0.634	121.31	0.228532035330622	0.699539482593536
YBL018C	0.9753058648045302	132	NA	0.96302	95.47	0.309293105630418	0.624713659286499
YBL019W	0.8514413716993325	519	NA	0.83325	11.83	0.0192667502889329	0.130100876092911
YBL020W	0.8789041435073923	573	NA	0.83125	53.16	0.0668528517325701	0.674880802631378
YBL021C	0.9594269576902186	143	NA	0.94792	41.35	0.143248815277813	0.175100117921829
YBL022C	0.8169283213209921	1132	0.807113409042358	0.73008	157.63	0.33815957702358	0.949260890483856
YBL023C	0.8523809665872737	867	0.351249247789383	0.78695	45.47	0.154545778666974	0.990803837776184
YBL024W	0.8997105128014892	683	1.68321442604065	0.84486000000000006	171.82	0.8123858697746	2.11682891845703
YBL025W	0.9668705286161767	144	NA	0.94984	28.85	0.102058879495304	0.200349301099777
YBL026W	0.9818268170994502	94	NA	0.97417	210.33	0.820812114861389	0.593622863292694
YBL027W	0.987924436198596	188	NA	0.97156	NA	NA	8.40113639831543
YBL028C	0.9906501341347619	105	NA	0.98249	190.36	1.36715404319866	1.61804509162903
YBL029C-A	0.9552231299309913	93	NA	NA	NA	NA	0.185901671648026
YBL029W	0.9073047853232475	375	0.0334618091583252	NA	3.01	0.00912969783364697	0.20991562306881
YBL030C	0.9655427501516909	317	6.23069667816162	0.94333	462.74	4.17090252735316	5.16553115844727
YBL031W	0.9279034682025993	337	0.0744463354349136	0.90445	23.59	0.0361017536705807	0.243083864450455
YBL032W	0.9266018443080468	380	NA	0.89268	185.75	0.664855898395213	1.41242969036102
YBL033C	0.8931107840553429	344	0.52451890707016	0.8792	46.79	0.166988969975512	0.376049041748047
YBL034C	0.7572402816685347	1512	0.136329174041748	0.62364	29.11	0.0382119291769532	0.465327739715576
YBL035C	0.8768250650240942	704	0.268083810806274	0.80217	37	0.0916555203216317	0.626006186008453
YBL036C	0.9546493422339166	256	1.90462815761566	0.93455	119.49	0.741906499716712	1.41126382350922
YBL037W	0.8043520888967833	1024	0.184407651424408	0.70656	36.83	0.0647040348482329	0.470252126455307
YBL038W	0.9375368155429753	231	0.521985471248627	0.93547	61.09	0.254650781485132	0.707678914070129
YBL039C	0.934424106499312	578	3.10491013526917	0.87216	307.44	1.50699999919189	2.47965478897095
YBL039W-B	0.9877141401465479	58	NA	NA	NA	NA	0.294346749782562
YBL040C	0.9580612010137567	218	NA	0.93738	125.4	0.564010910184577	1.09951186180115
YBL041W	0.9575090843273972	240	NA	0.93172	287.94	1.39347022909815	0.862340986728668
YBL042C	0.8634549077110869	638	0.46111586689949	0.82536	79.94	0.194281402627039	0.941105723381042
YBL043W	0.9600203516557427	256	0.00921009108424187	0.92663	0.96	NA	0.579451620578766
YBL044W	0.9251903432855183	121	NA	0.95566	1.21	NA	0.1764005869627
YBL045C	0.9416543897644395	456	NA	0.8941	121.69	0.598109303417224	2.53015160560608
YBL046W	0.9052664475093752	440	0.232353657484055	NA	24.89	0.0827665542854874	0.15543207526207
YBL047C	0.8224050908054396	1380	1.36409604549408	0.6744	170.63	0.62642737484059	1.33787822723389
YBL049W	0.9478147970264046	137	NA	0.95264	3.21	NA	0.413769960403442
YBL050W	0.9471491308378421	291	1.44330704212189	0.91269	137.87	0.645125422673319	0.643774569034576
YBL051C	0.906048062991992	667	0.74294775724411	0.83708	97.1	0.277377641640295	1.29427444934845
YBL052C	0.8204546785777698	830	0.0459831617772579	0.78232	38.97	0.0194770457090475	0.164661034941673
YBL054W	0.8978790197977599	524	0.274065315723419	0.84356	32.53	0.0916206556499915	0.571564912796021
YBL055C	0.9072551553335517	417	NA	0.86897	43.92	0.078231291574222	0.324799746274948
YBL056W	0.9222347876316932	467	1.16252911090851	0.88405	217.36	0.477192821137213	0.887348413467407
YBL057C	0.9671785632795268	207	NA	0.93471	103.87	0.281676572193491	0.402997583150864
YBL058W	0.9161363673140824	422	1.79987871646881	0.88479	173.47	0.708323439156937	0.626825988292694
YBL059C-A	0.9832745402309523	108	NA	NA	NA	NA	1.03333961963654
YBL059W	0.9391729236541382	192	NA	0.93361	22.95	0.049948701500574	0.157614812254906
YBL060W	0.8687539958970154	686	0.0890572443604469	0.80553	17.26	0.0362525558833951	0.384991884231567
YBL061C	0.8647189187990909	695	0.358020424842834	0.79419	69.23	0.135077035684437	0.233204141259193
YBL063W	0.8095264533751525	1110	0.090705618262291	0.69199	24.72	0.0297627523462217	0.340088158845901
YBL064C	0.948023636782447	260	1.00431180000305	0.92853	116.34	0.488918281566343	1.23099422454834
YBL066C	0.7736784114425815	1147	NA	0.69362	17.83	0.0191971621170882	0.615296483039856
YBL067C	0.8833470705672326	746	NA	0.79449	71.68	0.0792119589133199	0.413545072078705
YBL068W	0.9472439244401988	325	0.989932715892792	0.91769	101.9	0.341734864709837	0.991979598999023
YBL069W	0.9247955992584511	428	0.465646594762802	0.88465	44.74	0.177722835329344	0.890056550502777
YBL071C-B	0.9949972148516885	31	NA	NA	NA	NA	0.347598642110825
YBL071W-A	0.977823879226456	81	NA	NA	NA	NA	0.43080547451973
YBL072C	0.9829539229560835	199	NA	NA	NA	NA	8.53688621520996
YBL074C	0.913685448792222	354	NA	0.89588	28.42	0.0568505419644427	0.237908914685249
YBL075C	0.891128662224275	648	NA	0.83281	21.92	NA	1.01715397834778
YBL076C	0.8846165199952882	1071	4.39835357666016	0.78399	786.05	2.59237175086259	2.87262606620789
YBL078C	0.9684998226973365	116	NA	0.9636	29.02	0.150583110419655	0.520573258399963
YBL079W	0.7556385483609945	1501	0.327387660741806	0.65876	102.75	0.128225342156465	0.65580677986145
YBL080C	0.8598296524624085	540	0.0691483244299889	0.84334	16.56	0.0262460383407534	0.279910951852798
YBL081W	0.9278787116101181	367	0.168347641825676	0.86971	NA	NA	1.0143506526947
YBL082C	0.8540278556205166	457	NA	0.84262	55.02	0.087390850814873	0.366018056869507
YBL084C	0.8442193729787636	757	0.0785673633217812	NA	NA	NA	0.193164825439453
YBL085W	0.8275220515870657	979	0.280129194259644	0.73389	52.08	0.0856778858124315	0.357908397912979
YBL086C	0.9121921616585619	465	0.178099930286407	0.85543	21.23	0.0699327162218715	0.205765277147293
YBL087C	0.9872730701551953	136	NA	0.98284	NA	NA	6.33895635604858
YBL088C	0.5524953184195526	2786	NA	0.39396	20.5	0.00506991142443239	0.139045163989067
YBL089W	0.8868800158015135	458	NA	0.85655	25.63	0.0567232267457956	0.172610253095627
YBL090W	0.9475598876674587	176	NA	NA	66.73	0.257017264039647	0.479376673698425
YBL091C	0.9231636788186579	420	1.35314083099365	0.89567	172.89	0.716709855242269	1.36410224437714
YBL091C-A	0.9516181951067134	174	NA	NA	NA	NA	0.266564697027206
YBL092W	0.9924208181510459	129	NA	NA	6165.82	66.2900890737564	11.040509223938
YBL093C	0.9425069610676761	219	NA	0.91973	76.73	0.238118341392826	0.226434037089348
YBL095W	0.9294879161281909	269	0.0612655393779278	0.91553	42.65	0.0270498033090943	0.350816637277603
YBL097W	0.8598037589505534	753	0.173209190368652	0.80189	27.15	0.0614233584283743	0.228471204638481
YBL098W	0.9127045538085763	459	0.341156125068665	0.87666	38.3	0.117281379989054	0.700167059898376
YBL099W	0.96652879862554	544	NA	0.89104	480.23	2.93449021722457	4.53212070465088
YBL100W-C	0.9929118614407778	38	NA	NA	NA	NA	0.518083095550537
YBL101C	0.7729973583549051	1116	0.161907806992531	0.68953	39.7	0.0555418755673031	0.323207527399063
YBL102W	0.9359904657290029	214	NA	0.91222	115.37	0.235853638445932	0.319616734981537
YBL103C	0.9298636028849638	485	0.206913933157921	0.85673	25.01	0.0736709865944149	0.601967990398407
YBL104C	0.7681105336990781	1037	NA	0.72806	33.33	0.0384648941624125	0.37598243355751
YBL105C	0.7748327779925627	1150	0.245891600847244	0.69923	57.94	0.0866958638981534	0.779796898365021
YBL106C	0.8077920681648444	1009	0.0752354636788368	0.72998	23.19	0.029894706564468	0.29012468457222
YBL107C	0.93540559359621	195	NA	0.93835	49.72	0.115727633141668	0.144427910447121
YBL111C	0.7862661586073305	666	NA	0.78455	NA	NA	0.0866454616189003
YBL113C	0.789419583888594	791	NA	0.76656	NA	NA	0.896672010421753
YBR001C	0.8195087009695593	779	NA	0.79146	50.73	0.0860996209360423	0.25400909781456
YBR002C	0.9136162076678405	285	0.31838920712471	NA	53.17	0.126615863735914	0.208023473620415
YBR003W	0.9075668567548532	472	0.267581880092621	0.8658	54.21	0.0938407606705082	0.544790685176849
YBR004C	0.9022399707927703	432	0.167817771434784	0.88771	31.37	0.0717151581433094	0.734753429889679
YBR005W	0.9120155053736392	212	NA	NA	23.8	0.0387538772734528	0.120006956160069
YBR006W	0.916168938023118	496	0.187257453799248	0.87383	19.41	0.0733513861694054	1.3231383562088
YBR007C	0.844672890151169	735	NA	0.78774	19.79	0.0351319764232569	0.167990192770958
YBR008C	0.8752096534297905	547	0.00181708147283643	0.85718	17.15	NA	0.863419651985168
YBR009C	0.9952102587606423	102	NA	0.98608	NA	NA	7.53559255599976
YBR010W	0.9927508218017868	135	NA	NA	NA	NA	6.21031665802002
YBR011C	0.9711677432641025	286	16.5010585784912	0.9482	1719.59	18.4382410197506	6.07974290847778
YBR013C	0.9699695118010156	128	NA	0.95055	42.35	0.0609772069638954	0.225667357444763
YBR014C	0.9667977605417579	202	NA	0.93474	86.55	0.4215375114318	0.550693929195404
YBR015C	0.8882226057737319	596	1.14509415626526	0.8343	165.86	0.427976380218956	0.803305447101593
YBR016W	0.946715074941521	127	NA	0.9465	129.96	0.752737552090322	0.282560676336288
YBR017C	0.8445108147384452	917	0.731003224849701	0.75011	135.63	0.258186011822171	0.565255522727966
YBR018C	0.9360046768952076	365	0.00190824770834297	0.89206	2.29	NA	1.5121488571167
YBR019C	0.8761095788140635	698	NA	0.81817	0.63	NA	1.24214231967926
YBR020W	0.901003994744688	527	8.104988373816e-4	0.86843	9.41	NA	1.25800061225891
YBR021W	0.8657134528675346	632	0.0926927030086517	0.85248	17.65	0.0410645472110511	1.21749627590179
YBR022W	0.9631324387183993	176	NA	0.94564	45.04	0.181251539892084	0.265463411808014
YBR023C	0.784136565817264	1164	0.347787201404572	0.6959	79.04	0.124655642628061	0.8167684674263
YBR024W	0.9301866642986876	300	0.163439065217972	0.91286	23.05	0.0838026662276084	0.622240304946899
YBR025C	0.9671968203593314	393	8.73029804229736	0.9445	904.47	6.68328611058043	5.22348690032959
YBR026C	0.9371501939981167	379	0.778893172740936	0.89075	78.23	0.361059764372699	0.821339309215546
YBR028C	0.9019403852948797	524	0.221351325511932	0.85285	50.9	0.0964921976158925	0.55151093006134
YBR029C	0.9224759499047293	456	0.640516817569733	0.86953	98.21	0.264471028709733	0.925136268138885
YBR030W	0.8952166045799723	551	0.121222630143166	0.84715	35.13	0.0484046741213101	0.312985479831696
YBR031W	0.9732195010185655	361	NA	0.96163	NA	NA	10.6464185714722
YBR033W	0.8061079509654488	918	NA	0.74416	0.96	NA	0.212507456541061
YBR034C	0.9597886514453037	347	NA	0.91645	172.39	0.71263309947383	2.07490801811218
YBR035C	0.951981087495854	227	2.45943593978882	0.92735	207.43	1.09686347620639	1.66887962818146
YBR036C	0.9106142957888302	409	0.964100897312164	0.86391	132.28	0.361222040947435	0.662584125995636
YBR037C	0.9364229813569896	294	NA	0.89064	40.71	0.121985241350405	0.306065112352371
YBR038W	0.8172284792514027	962	0.559707701206207	0.74469	71.24	0.195309617998621	1.00570249557495
YBR039W	0.9753560212455413	310	2.40841746330261	0.94204	203.82	1.35710587965056	2.67869067192078
YBR040W	0.9461487640484589	297	0.00814560428261757	0.90885	0.5	NA	0.462218821048737
YBR041W	0.8694477314078598	668	0.437308341264725	0.81201	72.17	0.163944195869267	1.17421758174896
YBR042C	0.9253952883766294	396	0.294344633817673	0.87431	60.37	0.102430577672982	0.468759268522263
YBR043C	0.8491447766888892	688	0.0474825613200665	0.81539	26.79	0.0198487074580494	0.472999066114426
YBR044C	0.8631445881908322	571	NA	NA	27.88	0.0295404909475736	0.232581809163094
YBR045C	0.8812565071931884	638	NA	0.83876	5.93	NA	0.283549100160599
YBR046C	0.9499925303020311	333	NA	0.90081	52.01	0.276004256359027	0.643200933933258
YBR047W	0.9581585665415218	174	NA	0.94676	18.56	0.0657205289059288	0.27444526553154
YBR048W	0.9873239839190656	155	NA	NA	NA	NA	8.0863208770752
YBR049C	0.8734186453996075	809	0.892866313457489	0.80255	95.57	0.362345493300235	1.03469002246857
YBR050C	0.9174959089643309	337	NA	0.89471	4.66	NA	0.304422438144684
YBR052C	0.9651805448713877	209	NA	0.95222	187.95	0.841112683798377	0.635616421699524
YBR053C	0.9354734040676902	357	0.888698637485504	0.90136	58.97	0.303496060088168	0.712929010391235
YBR054W	0.9605645722340372	343	NA	0.93476	46.93	0.265434465151765	4.25155353546143
YBR055C	0.8044590128626441	898	0.141935154795647	0.7566	39.91	0.0504622906279765	0.190805360674858
YBR056W	0.9132705604313038	500	0.538995683193207	NA	72.59	0.246707432644727	1.01274085044861
YBR056W-A	0.959347893519301	65	NA	0.97861	NA	NA	0.451113522052765
YBR057C	0.9395585690560257	365	0.25903046131134	0.88512	30.66	0.0915041310281027	0.242537125945091
YBR058C	0.8340175772704062	780	0.447487056255341	0.78199	61.57	0.14486573133567	0.604499876499176
YBR058C-A	0.9872249103940202	79	NA	NA	NA	NA	0.299884349107742
YBR059C	0.7934272996270743	1107	0.463948249816895	0.69842	76	0.155407304114921	0.636345267295837
YBR060C	0.8813819711362525	619	NA	0.80701	41.51	0.067052492840969	0.504432320594788
YBR061C	0.9307176888823995	309	0.526049017906189	0.90194	58.74	0.236071431527671	0.497007876634598
YBR062C	0.9469632282936029	179	NA	0.94662	51.4	0.235940536985768	0.265862882137299
YBR063C	0.9073754270471217	403	0.00284150871448219	0.88812	28.14	NA	0.177433133125305
YBR065C	0.9003018574742915	363	0.140551701188087	0.89491	36.64	0.0611748132315565	0.118251942098141
YBR066C	0.9261963006246172	219	NA	0.92668	48.1	0.172595848636686	0.243703484535217
YBR067C	0.9896664725289614	209	NA	NA	225.68	2.59716319876672	4.48986434936523
YBR068C	0.8879669246480977	608	1.53361082077026	0.83737	277.83	0.694866793604721	0.861519575119019
YBR069C	0.8854016832288037	618	1.32122015953064	0.8152	270.96	0.482287761037608	0.902854323387146
YBR070C	0.9372253554318938	236	0.31440594792366	NA	48.59	0.0889797723491562	0.20830474793911
YBR071W	0.9545337306409597	210	NA	0.92958	48.98	0.238076115130307	0.473902642726898
YBR072C-A	0.982334008280916	52	NA	NA	NA	NA	0.447483062744141
YBR072W	0.9794578705457266	213	NA	NA	58.64	0.461444277580481	3.0731885433197
YBR073W	0.8069725565085246	957	NA	0.74886	79.83	0.0989268195512669	0.302209556102753
YBR074W	0.8119060887546776	975	0.445841372013092	0.69162	84.92	0.13694668005928	0.297768205404282
YBR076W	0.9039005131976814	353	0.00396817410364747	0.9016	0.56	NA	0.298974484205246
YBR077C	0.9717448825110243	161	NA	NA	70.18	0.199595448722422	0.35540708899498
YBR078W	0.9763028463089307	428	14.1379175186157	0.92108	1212.93	10.6288905595528	7.03658676147461
YBR079C	0.9115712878405839	963	2.53434872627258	0.81396	326.79	1.53988831483012	3.05220007896423
YBR080C	0.8914990198020154	757	1.1233571767807	0.80608	111.22	0.444526170895268	1.23931002616882
YBR081C	0.8056705594260345	1331	0.176188766956329	0.67402	43.38	0.0725260325197983	0.320067763328552
YBR082C	0.9804894365433253	147	NA	0.96667	511.1	4.94029886539505	2.72636580467224
YBR083W	0.9105210949602129	485	0.40989077091217	0.84447	53.37	0.141732059128123	0.19674488902092
YBR084C-A	0.9880831011322757	188	NA	NA	NA	NA	7.98934078216553
YBR084W	0.8597647784600416	974	1.48027944564819	0.76376	266.87	0.627248238379776	1.48469221591949
YBR085C-A	0.9916198675830542	84	NA	NA	NA	NA	1.07765209674835
YBR085W	0.9604035358240753	306	0.218383744359016	0.9227	23.57	0.0965616909755816	1.31142210960388
YBR086C	0.864972491916841	945	0.765399634838104	0.75887	173.5	0.351797604851858	1.02198803424835
YBR087W	0.9452475398696513	353	NA	0.89047	59.92	0.166275017574346	0.647465169429779
YBR088C	0.9695088702649309	257	2.43216371536255	NA	176.64	1.07378533560905	1.76252508163452
YBR089C-A	0.9764535665411386	98	NA	NA	NA	NA	1.91921377182007
YBR090C	0.9449039852945205	121	NA	0.9559	NA	NA	0.255277633666992
YBR091C	0.9606011815743061	108	NA	NA	62.31	0.164836306579267	0.121499314904213
YBR092C	0.940672600987322	466	NA	0.904	NA	NA	3.26083993911743
YBR093C	0.9455172740462939	466	NA	0.90964	NA	NA	4.67933893203735
YBR094W	0.8711750625488379	752	0.31615349650383	0.81987	44.7	0.122998450157859	0.802523970603943
YBR095C	0.9262674857043448	429	0.179880827665329	0.8769	33.99	0.0777365943475073	0.642965078353882
YBR096W	0.9553572374837528	229	1.68109965324402	0.93125	153.21	0.469145182139899	1.45047247409821
YBR097W	0.7284656868760178	1453	0.0843992903828621	0.63361	26.88	0.0274721088632011	0.374304980039597
YBR098W	0.8463639621052981	690	0.0575799867510796	0.79154	13.46	0.0207577863457097	0.0756290853023529
YBR101C	0.9579196277203795	289	NA	0.91806	105.05	0.407668643651127	0.584666311740875
YBR102C	0.8547458450455588	752	0.278888076543808	0.7716	39.35	0.0858735385160309	0.440169036388397
YBR103W	0.9038134930407579	534	0.203840717673302	0.83522	34.59	0.066675050794342	0.172469094395638
YBR104W	0.92124025428462	328	0.413199603557587	0.90205	45.03	0.138056215215559	0.4498231112957
YBR105C	0.9220849705756842	361	0.189462408423424	0.88665	31	0.064737325931309	0.259933769702911
YBR106W	0.9862818078408353	187	NA	0.96371	1163.61	6.39583863007308	5.01424264907837
YBR107C	0.928425300940566	244	0.0525016784667969	0.92798	20.89	0.0216782785031893	0.225613802671432
YBR108W	0.7630042864864202	946	0.179047510027885	0.72968	21.52	0.0623469917641669	0.277374476194382
YBR109C	0.9865575496110176	146	NA	0.95727	403.76	2.5339140833662	1.29235804080963
YBR110W	0.9076125647038525	448	0.336911797523499	0.86769	66.09	0.129498587723587	0.369124472141266
YBR111C	0.965140086505329	230	NA	0.94062	187.48	0.839416645698468	1.74762463569641
YBR111W-A	0.9836487421304395	95	NA	NA	NA	NA	0.29221385717392
YBR112C	0.8462390840645575	965	NA	0.72897	NA	NA	0.857830226421356
YBR114W	0.8160120107172525	789	0.0669916719198227	0.76524	17.63	0.0236541702087961	0.76503586769104
YBR115C	0.8107373388984245	1391	0.995284259319305	0.70014	118.79	0.422287366660624	1.57859694957733
YBR117C	0.8487653291328793	680	0.00603294000029564	0.82216	1.23	NA	0.970767199993134
YBR118W	0.960905031533885	457	NA	0.93458	NA	NA	11.3327035903931
YBR119W	0.9263260747827489	297	0.253552675247192	0.88352	31.05	0.0771467843503073	0.20856100320816
YBR120C	0.9711642391931535	161	NA	0.94859	38.28	0.172652387865321	0.285222470760345
YBR121C	0.9363511861490428	666	5.11024475097656	0.8779	714.68	3.55514578090455	3.4386100769043
YBR122C	0.9516298127488042	176	NA	0.95406	94.54	0.348450570918666	0.656295657157898
YBR123C	0.8925950008275948	648	NA	0.82529	31.17	0.0854424991000033	0.29413440823555
YBR125C	0.9109213401808826	392	0.294856369495392	0.88624	47.96	0.102690372270713	0.23827388882637
YBR126C	0.8981687013988959	494	2.57362604141235	0.85308	206.8	1.08467768650806	1.42778074741364
YBR126W-A	0.9834033924721884	67	NA	NA	NA	NA	0.444068729877472
YBR127C	0.9601337775897182	516	7.44617891311646	0.88331	1018.94	5.14058998650343	3.45399069786072
YBR128C	0.8868950734837625	343	0.024104842916131	0.87656	5.72	0.00733990240950292	0.144458174705505
YBR129C	0.9192981577080206	327	0.22013495862484	0.89899	46.81	0.0801494321665561	0.228517532348633
YBR130C	0.9510370400515491	424	0.439600348472595	0.88123	78.97	0.162581536563007	0.686052918434143
YBR131W	0.8559858056497468	703	0.0739594176411629	0.79977	16.99	0.02763301371224	0.259622424840927
YBR132C	0.8637961133531635	595	NA	NA	33.86	0.0654607703858468	0.590693354606628
YBR133C	0.7888044361836632	826	0.1587103754282	0.74933	67.84	0.0628878241022046	0.172893151640892
YBR135W	0.9484191512904279	149	NA	0.93939	83.34	0.339765479291704	0.416603237390518
YBR136W	0.58891254762377	2367	NA	0.48168	25.81	0.0186790590381427	0.306492358446121
YBR137W	0.9623479235686874	178	NA	0.95481	83.03	0.48275175812353	0.379381507635117
YBR138C	0.8815143465085082	523	NA	0.85242	17.09	0.0427709482029858	0.242155909538269
YBR139W	0.8917553329140536	507	0.898233115673065	0.85455	89.52	0.286045888728362	0.676636576652527
YBR140C	0.5509422548256688	3091	NA	0.38448	63.73	0.162231576050105	0.412487298250198
YBR141C	0.9122707733116864	336	0.154927089810371	0.88276	21.47	0.0616222791078024	0.239398300647736
YBR142W	0.8999427583145462	772	0.418840289115906	0.8049	71.18	0.194115280499824	1.01206505298615
YBR143C	0.9608654248113848	436	4.43479299545288	0.90025	490.01	2.51930142378138	2.68300843238831
YBR145W	0.9303513779089166	350	0.183099836111069	0.91655	23.98	0.0873799589623201	1.73551380634308
YBR146W	0.9345520001623938	277	0.631487369537354	0.9082	92.23	0.228565929277868	0.492747753858566
YBR147W	0.9430247544563019	295	0.0109427776187658	0.90135	2.33	NA	0.244027495384216
YBR148W	0.9155427995835729	608	0.0262690577656031	0.8379	4.69	0.00892537630600442	0.800819635391235
YBR149W	0.9457435789641239	343	NA	0.90766	208.59	0.981535277859604	1.32387852668762
YBR150C	0.7780790846383352	1093	NA	0.71225	NA	NA	0.167102068662643
YBR151W	0.9109241447191896	315	0.702111124992371	0.90586	116.03	0.280261464483156	0.287253260612488
YBR152W	0.9379110668527607	290	0.147194340825081	NA	22.66	0.0617361849022934	0.304857283830643
YBR153W	0.921059883106716	243	0.116837963461876	0.91476	28.04	0.0401762083157773	0.12467310577631
YBR154C	0.9725414837297679	214	NA	0.95018	233.48	1.5821548488218	1.86999320983887
YBR155W	0.9341691958862162	384	0.684031069278717	0.89551	62.64	0.286799006564741	0.977924406528473
YBR156C	0.8414116038399785	697	0.0825929418206215	0.80443	18.33	0.0303091028163733	0.149009168148041
YBR157C	0.9489331929012724	254	0.249178007245064	0.91958	38.02	0.0818263102361845	0.315938651561737
YBR158W	0.8664645958097545	548	NA	0.82956	240.96	0.237883845350256	0.295720189809799
YBR159W	0.9545517305847857	346	1.99077045917511	0.914	218.84	0.808381084900993	1.83988845348358
YBR160W	0.9390042327617735	297	0.82748830318450906	0.91765	67.55	0.326073363240051	0.968442320823669
YBR161W	0.8934548817898761	375	0.219847142696381	0.88119	31.28	0.0722514901250757	0.284516662359238
YBR162C	0.9329505812118591	454	NA	0.90509	590.03	3.14499864819699	3.371253490448
YBR162W-A	0.9923940456864325	64	NA	NA	NA	NA	1.04907310009003
YBR163W	0.8829495399021438	584	NA	0.82868	31.97	0.0176576659943777	0.264970153570175
YBR164C	0.9662882520221295	182	NA	0.95118	156.79	0.801382990544387	1.2352899312973
YBR165W	0.923099706471752	276	0.282944560050964	0.89759	28.96	0.0897902296120407	0.25358772277832
YBR166C	0.9275816421392512	451	0.555770576000214	0.8659	55.64	0.21992487667376	0.539027869701385
YBR167C	0.9798388259246867	139	NA	0.96167	32.69	0.132857148853775	0.352035135030746
YBR168W	0.8939505698206495	412	NA	0.86859	24.55	0.0240543750975353	0.239054620265961
YBR169C	0.8900285968194358	692	0.380641996860504	0.81183	53.33	0.166108422705942	1.17037057876587
YBR170C	0.8738554304526872	579	0.59763902425766	0.81723	70.94	0.213323119721732	0.244748815894127
YBR171W	0.9612725631857388	205	NA	0.93937	144.06	0.541987648408522	0.4250508248806
YBR172C	0.8802377516544949	739	0.460219770669937	0.80401	60.32	0.16431684429561	0.659743010997772
YBR173C	0.971180254839576	147	NA	0.9534	124.7	0.87981741327614	0.705634295940399
YBR175W	0.9158048572244016	314	NA	NA	35	0.0617652946633066	0.115999236702919
YBR176W	0.9383865935427964	311	0.340737879276276	0.90459	33.13	0.12040760669488	0.410974889993668
YBR177C	0.9105215018643058	450	0.720711708068848	0.8674	90.03	0.294322227043961	0.824466288089752
YBR179C	0.8471618184317493	854	0.201279938220978	0.75578	37.88	0.0770788838985531	0.391109347343445
YBR180W	0.8950039032530831	571	0.00228066020645201	0.83079	0.43	NA	0.3599693775177
YBR181C	0.9865780963120002	235	NA	NA	NA	NA	10.9732084274292
YBR182C	0.8876759826734651	451	0.0129936216399074	0.86281	3.81	0.00680752904467175	0.200314253568649
YBR182C-A	0.9892439156742437	63	NA	NA	NA	NA	0.318194985389709
YBR183W	0.929513160438796	315	NA	0.89371	30.84	0.0432549648189395	0.362479686737061
YBR184W	0.8861570331558565	522	NA	0.84423	6.96	0.014294311051978	0.137179166078568
YBR185C	0.9395940130859957	277	0.355960339307785	0.90879	39.48	0.126138623149377	0.346324741840363
YBR186W	0.8678124941620301	563	0.00259134196676314	0.82736	0.61	NA	0.0831265598535538
YBR187W	0.9635756250765777	279	1.32424402236938	0.92062	191.23	0.591164408802626	0.933947801589966
YBR188C	0.9603934408220428	139	NA	0.94478	31.29	0.114222073273738	0.191575109958649
YBR189W	0.9914916144188916	194	NA	0.9742	4449.24	52.3955193893085	10.0622158050537
YBR191W	0.9902699919736083	159	NA	NA	NA	NA	7.26313400268555
YBR192W	0.9136843570173516	376	0.242107450962067	0.89498	39.29	0.111241625604145	0.305922508239746
YBR193C	0.9568920137966986	222	NA	0.92832	36.41	0.101670907427831	0.438632011413574
YBR194W	0.9711779324360662	122	NA	0.95382	38.01	0.0752257698253547	0.310788929462433
YBR195C	0.9113301178748763	421	0.193879827857018	0.87879	26.94	0.0691059085907733	0.276341289281845
YBR196C	0.9621302534346473	553	17.8242225646973	0.92224	2342.93	20.7263196286527	7.14734840393066
YBR197C	0.9342654556751141	216	NA	0.92395	37.65	0.0694542204447428	0.176402062177658
YBR198C	0.8454219031488703	797	0.533998072147369	0.77995	69.01	0.16801536572072	0.385801523923874
YBR199W	0.8928495690845686	463	0.943954110145569	0.85161	130.67	0.29528208154059	0.253205180168152
YBR200W	0.901157769378403	550	0.316754311323166	0.84927	48.59	0.113468651379936	0.543746411800385
YBR201C-A	0.9748281887306361	66	NA	NA	NA	NA	0.274718731641769
YBR201W	0.9544564194678209	210	NA	0.93653	28.92	0.0679837701837185	0.180656090378761
YBR202W	0.8239286117203973	844	NA	0.77227	66.4	0.169008480201937	0.967735052108765
YBR203W	0.8222710143306101	923	0.0106376986950636	0.76584	5.38	0.00404741506510859	0.831143498420715
YBR204C	0.9021370294440454	374	NA	0.86744	33.6	0.0734505366351778	0.183524757623672
YBR205W	0.9168790273291526	403	NA	0.89408	177.37	0.514603071931181	1.05907964706421
YBR207W	0.9134508981667809	464	0.514032006263733	0.84885	67.31	0.173033738291967	0.706147015094757
YBR208C	0.7221735630122753	1834	NA	0.62531	47.39	0.0745425588794307	1.3290958404541
YBR210W	0.9708616611144277	141	NA	NA	66.54	0.139879240552739	0.254120647907257
YBR211C	0.9196301021285324	323	0.203165948390961	0.888	26.43	0.0655236136199104	0.151801601052284
YBR212W	0.8466785929200623	671	0.478417873382568	0.79483	48.34	0.139314435383293	0.357751309871674
YBR213W	0.9183860094164609	273	0.157264158129692	0.90574	16.7	0.0553337959316751	0.252542227506638
YBR214W	0.8908322738071253	526	0.314739197492599	0.84783	28.58	0.105960395685676	0.865216195583344
YBR215W	0.9177173061880058	624	0.223012357950211	0.83945	24.1	0.0786811004764107	0.504014313220978
YBR216C	0.8652955278041506	673	0.225565403699875	0.79325	37.09	0.0721581718780714	0.360354512929916
YBR217W	0.9552980949348489	185	NA	0.93163	24.08	0.0294026233035114	0.234295263886452
YBR218C	0.8501581709931133	1179	NA	0.77313	NA	NA	2.57779788970947
YBR219C	0.9565587716321751	126	NA	0.94775	NA	NA	0.233064904808998
YBR220C	0.8755721781493678	559	NA	0.83998	58.27	0.0932023036453726	0.266452223062515
YBR221C	0.9640765648441096	365	NA	0.92068	617.2	3.20891469404309	2.99273228645325
YBR222C	0.8962853668120354	542	NA	0.85314	92.36	0.316405713378818	1.49557387828827
YBR223C	0.8578804746713723	543	NA	0.82046	15.2	0.0176956623968405	0.143557816743851
YBR225W	0.8070261296395455	899	NA	0.76707	19.8	0.0327878746626745	0.287983953952789
YBR227C	0.9105311830457343	519	NA	0.86319	40.51	0.124968737591614	0.761225819587708
YBR228W	0.8913319805589124	303	0.0591198727488518	0.90358	22.5	0.0269401254709917	0.124619647860527
YBR229C	0.8236859053160439	953	0.497620761394501	0.75742	82.59	0.187066222442772	0.678109586238861
YBR230C	0.9711068699995655	133	NA	0.95439	124.87	0.566980532017954	0.790815234184265
YBR230W-A	0.9664644438249954	65	NA	NA	NA	NA	0.268592059612274
YBR231C	0.9044893289158695	302	0.194144770503044	0.8897	20.79	0.0588925993912195	0.205142095685005
YBR233W	0.9038787483438123	412	0.2531977891922	NA	21.93	0.0910795099796211	0.346334517002106
YBR233W-A	0.9784713982078106	93	NA	NA	NA	NA	0.28387588262558
YBR234C	0.9189579274529966	383	1.88802719116211	0.90064	181.73	0.781355717915147	1.36242473125458
YBR235W	0.7734160197546582	1119	NA	0.68087	37.44	0.0340347704175807	0.453077226877213
YBR236C	0.9109049848248829	435	0.356999158859253	NA	58.47	0.161567954698452	0.647369682788849
YBR237W	0.8428715082159224	848	0.0631262138485909	0.75183	23.53	0.0244723741016106	0.25606831908226
YBR238C	0.9098793018447392	730	0.174252569675446	0.8275	37.43	0.0755320275945841	1.70166456699371
YBR239C	0.8483886598787967	528	0.0539567060768604	0.84677	13.86	0.0182387143765361	0.234670236706734
YBR240C	0.8525527313348871	449	NA	0.84685	3.83	NA	0.129118636250496
YBR241C	0.8747121980929601	487	0.143018305301666	0.84401	22.39	0.0490993057512136	0.426362752914429
YBR242W	0.9410108680896148	237	0.416809946298599	0.93161	56.25	0.1910697697228	0.331021755933762
YBR243C	0.903384890640635	447	0.409293293952942	NA	72.72	0.168229831777734	0.623236835002899
YBR244W	0.9712410407663223	161	NA	0.95933	150.38	0.865324753833175	0.83896541595459
YBR245C	0.80685036150922	1128	NA	0.73651	82.61	0.274806404267594	1.08096349239349
YBR246W	0.8974238091326286	386	0.221005976200104	0.88029	46.04	0.0772269824275357	0.164102852344513
YBR247C	0.9269222275051707	482	NA	0.85995	82.53	0.360653986872869	1.06132793426514
YBR248C	0.9059656020867659	551	0.948176741600037	0.8443	80.95	0.401932037140609	0.812863886356354
YBR249C	0.9675909445886314	369	4.35628414154053	0.93867	457.56	3.54376381923028	4.71535634994507
YBR250W	0.911429844251919	522	0.00408765720203519	0.84765	3.29	NA	0.416785836219788
YBR251W	0.9286187520583501	306	0.430517822504044	0.90953	49.54	0.173331031058973	0.550958335399628
YBR252W	0.9737782683923987	146	NA	0.9586	186.48	0.958061542687271	1.35597813129425
YBR253W	0.9773276366122625	120	NA	0.95562	72.8	0.0996387440042703	0.200193375349045
YBR254C	0.9486920834090734	174	NA	0.94557	63.84	0.201148902406909	0.215962737798691
YBR255C-A	0.9744019018340447	119	NA	NA	NA	NA	0.77093905210495
YBR255W	0.8361223246665548	693	NA	0.78845	19.5	0.0258449993183742	0.186731845140457
YBR256C	0.9611085783535364	237	0.670237481594086	0.92912	116.83	0.266341304395343	0.584328413009644
YBR257W	0.9441025429265538	278	0.289655655622482	0.91682	29.28	0.0950473691670565	0.270234078168869
YBR258C	0.9727064225528851	141	NA	0.95596	15.25	0.0747885075326593	0.286024838685989
YBR259W	0.8416089382269795	687	NA	0.80771	18.74	0.0135679278357354	0.14370946586132
YBR260C	0.8950475207892366	665	0.234791681170464	0.80912	45.08	0.0846721418541662	0.753899455070496
YBR261C	0.9391884620787773	231	0.996699631214142	0.92378	117.1	0.398645128429063	0.44424295425415
YBR262C	0.9630044832170295	105	NA	NA	89.61	0.171265798330667	0.287580400705338
YBR263W	0.9501754489450199	489	NA	0.88896	355.05	1.36163404923885	2.39180135726929
YBR264C	0.9425532725398235	198	NA	NA	50.95	0.147061215989928	0.104792140424252
YBR265W	0.9173773343299418	319	0.503284215927124	NA	72.44	0.208541795940185	0.777313232421875
YBR267W	0.9044342867802466	392	0.867936015129089	0.87853	68.12	0.275352763080047	0.910127282142639
YBR268W	0.965667806263276	104	NA	NA	96.55	0.282371781424767	0.217683583498001
YBR269C	0.9479885109687038	137	NA	0.94506	90.23	0.352407535010952	0.187143474817276
YBR270C	0.861485934112977	544	NA	0.83207	6.23	NA	0.162413060665131
YBR271W	0.8920132694756567	418	0.182483598589897	0.8561	35.47	0.0684717882541339	0.101297125220299
YBR272C	0.9045143208542181	479	0.298605680465698	NA	40.5	0.105724837298475	0.321775257587433
YBR273C	0.8855320729829939	435	0.509513795375824	0.86407	53.96	0.19146323304051	0.434802263975143
YBR274W	0.8802135806985778	526	0.101875320076942	0.84984	31.1	0.0388624371846909	0.460444957017899
YBR275C	0.6612043128548919	1915	NA	0.53746	34.8	0.0688137486728159	0.1799685806036
YBR276C	0.7877215274138799	806	NA	0.75225	63	0.0218930401417074	0.130484148859978
YBR278W	0.9609252975980686	200	NA	0.92859	37.71	0.0895988666787576	0.168023332953453
YBR279W	0.914584464866269	444	0.597236096858978	0.86982	77.53	0.272904797823262	0.639341950416565
YBR280C	0.8443428322254617	636	0.0789882838726044	0.81543	14.37	0.0325487062260716	0.342196494340897
YBR281C	0.8525334717786905	877	0.302437990903854	0.79169	45.52	0.119596469350547	0.865463674068451
YBR282W	0.9655433484105367	145	NA	NA	84.61	0.343575512491988	0.545598268508911
YBR283C	0.9469856308695245	489	2.45031023025513	0.89414	323.91	1.21969039478415	2.21667575836182
YBR284W	0.8249778364707714	796	0.0117872674018145	0.74789	4.57	0.00347285888492426	0.122301213443279
YBR285W	0.9650438350923317	143	NA	0.95972	3.76	NA	0.456697195768356
YBR286W	0.9444433228982295	536	6.05665922164917	0.88976	744.17	3.46388306663054	2.98369884490967
YBR287W	0.9247895065622467	426	0.564456820487976	0.87373	100.62	0.189518255110449	1.50790870189667
YBR288C	0.9146935211167031	482	0.433724254369736	0.8526	64.6	0.146339287877678	0.260559886693954
YBR289W	0.7758778151330956	904	0.256316035985947	0.71412	31.81	0.0605942077907458	0.374488115310669
YBR290W	0.9506631094071286	320	NA	0.90271	42.01	0.152211061768416	0.146810695528984
YBR291C	0.9489260912132748	298	0.163882687687874	0.91576	24.69	0.0533881197878788	0.873179316520691
YBR293W	0.9065921450963599	473	0.0170123670250177	0.83044	19.31	0.00713270587551354	0.185236021876335
YBR294W	0.8300504760134121	858	5.4311787243932e-4	0.76963	0.23	NA	0.438225716352463
YBR295W	0.7683874254100983	1215	NA	0.69202	16.96	0.00611066961016471	0.676513493061066
YBR296C	0.9145929434755592	573	0.100822985172272	0.87052	11.49	0.0416374295401426	1.97105002403259
YBR297W	0.8963741355833801	467	NA	0.85139	NA	NA	0.20441646873951
YBR298C	0.8649597229447837	613	0.00118815922178328	0.82418	9.14	NA	0.965830624103546
YBR299W	0.8936750233865206	583	NA	0.84282	NA	NA	1.51055121421814
YBR301W	0.9925615689606381	119	NA	0.98349	NA	NA	7.48309373855591
YBR302C	0.9082324211158885	378	NA	NA	NA	NA	0.3327476978302
YCL001W	0.9662966302657244	187	NA	NA	179.06	0.839019093110173	1.69764745235443
YCL001W-A	0.9776709519268736	152	NA	NA	NA	NA	0.435185223817825
YCL001W-B	0.9887517833677197	83	NA	NA	NA	NA	0.209064111113548
YCL002C	0.9187791910522937	262	0.0952547341585159	0.91169	49.78	0.0323765586478471	0.128960430622101
YCL004W	0.8904096941813859	520	0.0405976884067059	0.8468	15.49	0.0130450776509706	0.256205528974533
YCL005W	0.9165258974676186	255	0.128606408834457	0.90534	32.49	0.0398807337308556	0.140986397862434
YCL005W-A	0.985837565652114	72	NA	NA	NA	NA	0.762488067150116
YCL008C	0.880810159751604	384	0.208386689424515	0.84766	32.34	0.0475051505810219	0.178861454129219
YCL009C	0.9461681893749275	308	NA	0.91044	500.59	1.6659673373669	2.44653272628784
YCL010C	0.9170875629595326	258	0.283598363399506	0.90341	69.36	0.0958014029132048	0.166120931506157
YCL011C	0.9009023712204439	426	NA	0.89049	177.03	0.429953940143354	0.974842727184296
YCL012C	0.9745777135170544	133	NA	NA	38.2	0.105874958045008	0.620389580726624
YCL014W	0.7379796564731698	1635	0.244368970394135	0.6183	51.98	0.0917453874090029	0.345763742923737
YCL016C	0.9003057279488639	379	0.144574820995331	0.88736	19.43	0.0534908985545277	0.235622346401215
YCL017C	0.9194329610889549	496	1.20220267772675	0.86312	144.18	0.524872030027986	1.69333255290985
YCL021W-A	0.9626188090763941	124	NA	NA	NA	NA	0.443404138088226
YCL024W	0.8022741542428519	1036	0.0852194428443909	0.70805	26.34	0.0277713315816085	0.205621629953384
YCL025C	0.8835291779736928	632	NA	0.83102	32.58	0.10048019799077	2.13220119476318
YCL026C-A	0.9733976835127983	192	NA	NA	NA	NA	2.01351737976074
YCL026C-B	0.9710843920947865	192	NA	NA	NA	NA	2.57442712783813
YCL027W	0.8709965036115268	511	0.12397288531065	0.83577	17.49	0.0398421206889859	0.130759656429291
YCL028W	0.9378252562422549	404	2.47190165519714	0.89305	150.8	1.06889411691212	1.4547346830368
YCL029C	0.8947842387493078	439	0.262085020542145	0.85613	33.44	0.082996402751849	0.225539937615395
YCL030C	0.8972995440681405	798	2.66569423675537	0.79259	317.71	1.29734947661639	2.30164980888367
YCL031C	0.9580687056409517	296	0.998367965221405	0.92025	121.79	0.367639964432138	0.429450988769531
YCL032W	0.8933588951591631	345	0.150093883275986	0.89332	27.59	0.0646785663049649	0.187242418527603
YCL033C	0.9342984669763402	167	NA	0.9435	71.19	0.266217673636253	0.506568014621735
YCL034W	0.8699848154388488	353	NA	0.8729	91.48	0.199802105072705	0.164837837219238
YCL035C	0.978208781100017	109	NA	0.96183	255.92	1.52362013795172	1.10167348384857
YCL036W	0.7962573798348889	565	0.114625118672848	0.82285	29.74	0.0369448982344393	0.118860028684139
YCL037C	0.9395571168761818	433	NA	0.89759	289.73	1.98223872179447	2.43217301368713
YCL038C	0.8899923927005696	527	0.157407358288765	0.83387	27.22	0.04501109533995	0.364550173282623
YCL039W	0.8155064996383103	744	0.142629116773605	NA	20.35	0.0411644708305364	0.352991461753845
YCL040W	0.8929428366520041	499	NA	0.84493	NA	NA	1.1411806344986
YCL042W	0.9350999445016357	118	NA	NA	NA	NA	0.137969404459
YCL043C	0.9429097625459342	521	NA	0.88623	937.43	4.68141740200914	3.99117088317871
YCL044C	0.8980753756132731	416	0.246300637722015	0.86225	25.73	0.0911414446261975	0.38011845946312
YCL045C	0.8684940555179655	759	1.37020254135132	0.78965	183.91	0.499173231787046	0.76580274105072
YCL047C	0.9400191181066107	257	0.351485460996628	0.91392	38.15	0.109328920782759	0.194422274827957
YCL048W	0.9061084817266232	462	0.00273620942607522	0.86293	0.32	NA	0.820639252662659
YCL048W-A	0.9926386738793745	78	NA	NA	NA	NA	1.48692107200623
YCL049C	0.9246869481626755	311	0.207198530435562	0.89974	23.82	0.061424682420224	0.504448235034943
YCL050C	0.9625338293064256	320	3.52250576019287	0.93115	224.61	1.87424799980954	2.98228192329407
YCL051W	0.8736175364913424	582	0.127166107296944	0.82248	27.6	0.0387777819669159	0.292810261249542
YCL052C	0.9099934526251645	415	0.220217064023018	0.88109	43.65	0.0952968111758771	0.360149383544922
YCL054W	0.8739163564401476	840	NA	0.8167	92.75	0.396057127052369	1.72005951404572
YCL054W-A	0.9857201352643923	27	NA	NA	NA	NA	0.261920809745789
YCL055W	0.9228032471176812	334	0.423915296792984	0.89517	41.87	0.166510926317316	0.70998227596283
YCL056C	0.9605125735492384	143	NA	0.9442	16.75	0.0205274666973173	0.155181601643562
YCL057C-A	0.986069366789367	96	NA	NA	NA	NA	0.92965692281723
YCL057W	0.8755835416150202	711	0.989372551441193	0.81983	144.67	0.386918903279477	1.03055655956268
YCL058C	0.9662397146468864	151	NA	0.94795	NA	NA	0.766584813594818
YCL058W-A	0.9608917103683963	112	NA	NA	NA	NA	0.224331513047218
YCL059C	0.93502416235081	315	1.6563355922699	0.91798	164.62	0.721259417364855	1.33296430110931
YCL061C	0.8294269471730547	1095	NA	0.71871	33.27	0.0516507987072754	0.29646247625351
YCL063W	0.9014531435635481	422	0.175817474722862	NA	36.42	0.0642053866449193	0.230899468064308
YCL064C	0.9314288236568948	359	4.18452405929565	0.90027	406.84	2.18139860655119	0.699812769889832
YCL068C	0.929428132200207	259	NA	0.90342	NA	NA	0.215201914310455
YCL069W	0.9244079504170256	457	NA	0.85119	NA	NA	0.454768389463425
YCL073C	0.869284034026053	614	NA	0.80084	NA	NA	0.238439798355103
YCR002C	0.9497963339405558	321	1.22452282905579	0.91045	118.15	0.466164483508618	0.852836728096008
YCR003W	0.9608597500392635	182	NA	0.94706	43.03	0.217207058839643	0.737599194049835
YCR004C	0.9593789606863187	246	3.50703430175781	0.92629	257.43	1.46760518059659	1.3588570356369
YCR005C	0.9352048147330432	459	0.725045382976532	0.88615	109.34	0.336930711252679	1.27252340316772
YCR007C	0.9617535747983135	238	NA	0.92111	12.97	0.0142264686706907	0.318817526102066
YCR008W	0.8682652356211439	602	0.305148243904114	0.82727	113.12	0.0956058032657551	0.665891826152802
YCR009C	0.9615666057792936	264	NA	NA	191.66	0.833205438137506	1.31844520568848
YCR010C	0.9563476003041299	282	0.00847069080919027	0.92967	0.35	NA	1.7467850446701
YCR011C	0.7935554622280757	1048	NA	0.71405	106.73	0.260493679039617	0.5608229637146
YCR012W	0.977820533836293	415	59.4100570678711	0.95201	10868.84	116.398777695742	10.8187913894653
YCR014C	0.8779553228821543	581	0.00121858378406614	0.83664	14.38	NA	0.394225597381592
YCR015C	0.9302552430275334	316	0.116859667003155	0.91204	23.91	0.0508879398750641	0.394091427326202
YCR016W	0.9555571075747317	289	0.619463086128235	0.91522	60.75	0.280851288198107	0.526555478572845
YCR017C	0.8264604514630328	952	0.544884204864502	NA	133.44	0.211533853389959	0.897264540195465
YCR018C	0.938555237625578	220	NA	NA	47.88	0.078866568539384	0.283778995275497
YCR019W	0.9020778358635749	362	0.107430212199688	0.89061	24	0.0436904286720197	0.13649091124534601
YCR020C	0.9533371093170094	214	NA	0.94058	15.57	NA	1.02436089515686
YCR020C-A	0.9888392894665613	87	NA	NA	NA	NA	0.784454345703125
YCR020W-B	0.9808170131288038	77	NA	NA	NA	NA	0.379580795764923
YCR021C	0.9449004962093901	331	0.0541885867714882	0.9129	7.12	0.0228963462496804	1.90054595470428
YCR023C	0.8691881607034582	610	0.113955944776535	0.82702	42.37	0.0397722415369777	0.465614974498749
YCR024C	0.90546891379192	491	0.0764592215418816	0.85281	13.5	0.0290652059881763	0.407994389533997
YCR024C-A	0.9949354298152817	39	NA	NA	NA	NA	4.4241828918457
YCR024C-B	0.9772956701121064	87	NA	NA	NA	NA	0.38606333732605
YCR026C	0.8547244990806095	741	0.196866065263748	0.78801	38.14	0.0689786289042056	0.120734706521034
YCR027C	0.9403845171352954	208	NA	0.92071	31.08	0.0640603332325068	0.14056085050106
YCR028C	0.8736593741588125	511	0.22624833881855	0.85201	41.14	0.0789758459709895	0.393227428197861
YCR028C-A	0.9909210681863829	134	NA	NA	NA	NA	2.46275925636292
YCR030C	0.8510601445478434	869	0.390429317951202	0.76895	52.33	0.140462315836352	1.02378499507904
YCR031C	0.9921922920176808	136	NA	0.98842	NA	NA	8.37779331207275
YCR032W	0.6363314085897475	2166	NA	0.49878	26.09	0.0117276694558815	0.0919219553470612
YCR033W	0.7488023974616882	1225	NA	0.67644	50.66	0.0542959969901704	0.191415473818779
YCR034W	0.9359757987211458	346	1.65993809700012	0.90832	234.02	0.84999627505268	1.79568374156952
YCR035C	0.9410444625000869	393	0.551235616207123	0.89475	62.58	0.219819667877596	0.462527096271515
YCR036W	0.9327615606465297	332	0.589391887187958	0.90007	75.52	0.237969111844992	0.666301250457764
YCR037C	0.8669568027826687	922	NA	0.76193	36.15	0.0306226679223258	NA
YCR038C	0.8573903572759626	641	NA	0.78349	NA	NA	0.211286097764969
YCR039C	0.9604819720175006	209	NA	0.93833	NA	NA	0.195676311850548
YCR040W	0.9539330290823504	174	NA	0.95011	NA	NA	0.178139925003052
YCR041W	0.9543886610301807	109	NA	NA	NA	NA	0.254323273897171
YCR042C	0.7203990803241811	1406	0.276128500699997	0.64935	41.17	0.0725295653135222	0.310721933841705
YCR043C	0.9720408363012251	126	NA	0.9638	156.56	0.482933728649262	0.566977918148041
YCR044C	0.9044973718700894	356	0.396036952733994	0.89796	76.65	0.148357522695198	0.381501913070679
YCR045C	0.8818051038366229	490	0.00109198736026883	0.84987	0.2	NA	0.3510861992836
YCR046C	0.9392089786863288	168	NA	0.93192	100.18	0.233980079162385	0.408001571893692
YCR047C	0.8974007265434579	274	NA	0.89283	56.02	0.224651456827657	0.140244454145432
YCR048W	0.8131485084988371	609	0.403172105550766	0.7838	84.79	0.128544938500348	0.223307102918625
YCR051W	0.9393217724087862	221	NA	0.93146	152.08	0.60606899152619	0.703929781913757
YCR052W	0.8838186867848542	482	0.619900166988373	0.84722	90.99	0.223550873499538	0.478772461414337
YCR053W	0.961914403571418	513	NA	0.90057	504.78	3.39797136450699	3.58073830604553
YCR054C	0.8795114476549257	562	0.218921899795532	0.83909	26.92	0.0714282515951353	0.459401547908783
YCR057C	0.8209730088063322	922	0.653508901596069	0.74679	104.19	0.242588573487043	0.775448560714722
YCR059C	0.9282858513962343	257	0.316297560930252	0.92143	80.88	0.131461887702819	0.535585880279541
YCR060W	0.9572971276036861	110	NA	0.95639	82.02	0.184745963480787	0.175115182995796
YCR061W	0.8376901448563913	630	0.732176125049591	0.77283	59.35	0.216456843071116	0.33770939707756
YCR063W	0.956907328241737	156	NA	NA	24.14	0.0688421909165348	0.355921298265457
YCR065W	0.8744597825910722	563	0.313491493463516	0.83134	59.25	0.113392859127041	0.337480545043945
YCR066W	0.8882004721253985	486	0.0649494901299477	0.85431	10.31	0.019935695341981	0.406138300895691
YCR067C	0.8455792005752989	1064	0.46356263756752	0.71666	64.23	0.154052635010627	0.418174803256989
YCR068W	0.8593628658015005	519	0.122252196073532	0.85169	32.94	0.0393673987890557	0.296645253896713
YCR069W	0.9401395785080502	317	0.821461915969849	0.90886	97.19	0.244648265467552	1.02184438705444
YCR071C	0.9631275752713624	145	NA	0.94923	67.08	0.193811987357445	0.282153964042664
YCR072C	0.8876831193853189	514	0.621221840381622	0.85257	59.15	0.231593622819534	1.00380432605743
YCR073C	0.7096920742575843	1330	NA	0.68392	12.02	0.00850091331504732	0.249708116054535
YCR073W-A	0.905722971265522	314	NA	NA	NA	NA	0.302367657423019
YCR075C	0.9184369870462927	259	0.158250138163567	0.90944	34.45	0.0551143968641172	0.127887040376663
YCR075W-A	0.989487234577702	74	NA	NA	NA	NA	0.487253189086914
YCR076C	0.9408934992686303	249	0.409693121910095	0.91865	32.48	0.104707824295851	0.172803372144699
YCR077C	0.8732338464323551	795	0.920208036899567	0.79561	123.41	0.330118059129621	1.41276073455811
YCR079W	0.8345591527513216	441	0.0335788987576962	0.84859	17.59	0.0111636154390636	0.0876880884170532
YCR081W	0.7487375540033552	1426	0.0886835604906082	0.64827	29.25	0.0335251127366117	0.411201149225235
YCR082W	0.9673628014926478	127	NA	NA	248.76	0.478579951024589	0.317622631788254
YCR083W	0.9677448949247357	126	NA	0.96127	105.4	0.285250821721073	0.619355320930481
YCR084C	0.8600070764009462	712	1.10200417041779	0.79663	183.33	0.444929003004115	1.18688499927521
YCR086W	0.9582104912517387	189	NA	0.9265	25.9	0.0971606873470566	0.126971319317818
YCR087C-A	0.9596532113513542	152	NA	NA	NA	NA	0.328651964664459
YCR088W	0.9106530398646089	591	4.13420534133911	0.85937	253.14	1.76359291175863	1.77211499214172
YCR089W	0.7814679147553066	1608	NA	0.57475	12.91	0.0063479904877386	0.533381104469299
YCR090C	0.9555402397495693	181	NA	0.95399	118.17	0.368759299433833	0.351945132017136
YCR091W	0.8293028337235908	719	NA	0.80093	9.02	0.0153701395779377	0.294077664613724
YCR092C	0.8015728318323448	1017	0.142756268382072	0.72067	26.69	0.0507224084766854	0.11386101692915
YCR093W	0.6722333232183854	2107	NA	0.5336	139.22	0.261657240523757	0.869316756725311
YCR094W	0.9119644602121296	390	0.380545884370804	0.89283	68.09	0.162487961938033	0.288632780313492
YCR095C	0.9106759645402115	361	0.189151152968407	NA	36.16	0.0652729854441161	0.127015829086304
YCR095W-A	0.981997169774807	51	NA	NA	NA	NA	0.27658548951149
YCR098C	0.9183564478157087	517	NA	NA	4.18	NA	1.53063774108887
YCR101C	0.9620049476342003	181	NA	NA	7.3	NA	0.182058840990067
YCR102C	0.921958388657625	367	NA	NA	NA	NA	1.34145843982697
YCR104W	0.9889930430410242	123	NA	NA	NA	NA	6.32036018371582
YCR105W	0.9184612288814273	360	NA	NA	2.45	NA	1.06587314605713
YCR106W	0.8172576479546249	831	NA	NA	18.99	0.0105141709579486	0.164828598499298
YCR107W	0.9235425553971275	362	NA	NA	NA	NA	0.467978566884995
YCR108C	0.9757946070759644	62	NA	NA	NA	NA	0.251008540391922
YDL001W	0.9092630263190766	429	0.208384245634079	NA	24.95	0.0716730640708616	0.395653665065765
YDL002C	0.930019942807359	202	NA	NA	51.4	0.18701396980006	0.150734022259712
YDL003W	0.9061918261609399	565	0.487181842327118	NA	53.74	0.183465449166042	0.326440662145615
YDL004W	0.9829852683456395	159	NA	NA	248.23	1.40014700430269	1.31257855892181
YDL005C	0.9419013034237864	430	0.270915389060974	NA	44.3	0.0940336757263295	0.561547577381134
YDL006W	0.9392485029451165	280	0.412827879190445	NA	52.72	0.16215890066333	0.185569033026695
YDL007W	0.9169520210841428	436	2.33520317077637	NA	192.02	0.91933626473247	0.820969879627228
YDL008W	0.9512076790116789	164	NA	NA	59.65	0.165356256045983	0.751162827014923
YDL009C	0.9793043356050785	106	NA	NA	NA	NA	0.626758873462677
YDL010W	0.9586469772947863	230	NA	NA	42.4	0.158972625215787	0.174411252140999
YDL012C	0.9641556492680141	106	NA	NA	73.13	0.507275303483806	0.486178904771805
YDL013W	0.7750856725091172	618	0.133154630661011	NA	29.58	0.0415297403838216	0.138812690973282
YDL014W	0.9753279496617501	326	10.4256324768066	NA	583.65	7.26092684869363	4.40701770782471
YDL015C	0.9424065581707023	309	NA	NA	243.37	1.11490352193639	1.68684577941895
YDL017W	0.8901743732127848	506	0.102613404393196	NA	18.15	0.0493329178957446	0.229248881340027
YDL018C	0.9466628276844276	224	NA	NA	68.46	0.222320177335187	0.293558031320572
YDL019C	0.7784617402575346	1282	0.348515093326569	NA	67.09	0.107578151700367	0.566297650337219
YDL020C	0.8986749124643544	530	0.627737641334534	NA	90.64	0.207217355394168	0.270837754011154
YDL021W	0.9335462115371785	310	0.170400768518448	NA	23.26	0.0751745276534066	0.932097792625427
YDL022W	0.9453119071232483	390	3.94855713844299	NA	235.25	2.13647865292118	4.09117603302002
YDL024C	0.8935193185877863	467	NA	NA	4.42	NA	0.307795107364655
YDL025C	0.8760694491632172	619	0.126712217926979	NA	29.37	0.0475001799628907	0.496069073677063
YDL027C	0.9121380344853933	419	NA	NA	26.83	0.0363164479946933	0.180108562111855
YDL028C	0.8296596806327032	763	0.125789508223534	NA	31.63	0.0437319062907294	0.114437632262707
YDL029W	0.9347832492751372	390	1.95085096359253	NA	275.65	0.846617538032554	1.61348724365234
YDL030W	0.8671175233000369	529	0.147389724850655	NA	25.35	0.0616092300660824	0.169803932309151
YDL031W	0.8516194093796267	994	0.718985199928284	NA	99.76	0.30649537155531	1.23404705524445
YDL033C	0.860007752845621	416	0.0562753416597843	NA	20.65	0.0237306340591134	0.156771495938301
YDL035C	0.8124753061906225	960	NA	NA	47.11	0.0478644462606609	0.177407070994377
YDL036C	0.8662429780463743	461	0.15606589615345	NA	33.24	0.0585476465076207	0.164129719138145
YDL037C	0.9599526555215447	327	0.00141500402241945	NA	NA	NA	1.65545582771301
YDL039C	0.9491994372222733	697	NA	NA	NA	NA	1.56393074989319
YDL040C	0.8673073489936697	853	1.11837577819824	NA	183.37	0.494051022140136	1.18561792373657
YDL042C	0.8819989798421547	561	0.161133229732513	NA	30.82	0.0676301513639705	0.449011027812958
YDL043C	0.9340664658399865	265	0.301619082689285	NA	30.53	0.151011214145429	0.401665657758713
YDL044C	0.9050370737550214	439	0.150481685996056	NA	20.58	0.0556077928314773	0.420500665903091
YDL045C	0.9347806121221778	305	0.212476417422295	NA	30.88	0.0900287333717761	0.35783651471138
YDL045W-A	0.968675723899471	94	NA	NA	NA	NA	0.626511216163635
YDL046W	0.9721220113153632	172	NA	NA	187.47	0.955008382597534	1.68987798690796
YDL047W	0.9224823585408747	310	NA	NA	84.19	0.248260582810323	0.412105739116669
YDL048C	0.8801551593812751	489	NA	NA	3.41	0.00727822342309974	0.454607367515564
YDL049C	0.9354972332432113	267	NA	NA	5.88	NA	0.342399805784225
YDL051W	0.9639482867809055	274	3.05269503593445	NA	314.44	1.3457878157524	1.81541502475739
YDL052C	0.93947135005527	302	1.15091109275818	NA	157.23	0.448463921665711	1.8571161031723
YDL053C	0.9644775621397021	184	NA	NA	104.55	0.36950253626996	0.448505789041519
YDL054C	0.8879700514679136	485	NA	NA	26.84	0.0618485856274049	0.158773303031921
YDL055C	0.9758362533290649	360	14.9721784591675	NA	1829.66	15.6233839904822	5.56328010559082
YDL056W	0.8241601847645975	832	NA	NA	34.33	0.0626679320967596	0.275268077850342
YDL057W	0.900228464518803	327	0.149959772825241	NA	15.3	0.0429888379223236	0.176874563097954
YDL058W	0.7521552827910325	1789	0.462112367153168	NA	86.8	0.156948994739586	0.559238135814667
YDL059C	0.9352659296201072	237	0.13064569234848	NA	15.92	0.0397508956677558	0.190310433506966
YDL060W	0.8545550074526309	787	0.667103886604309	NA	88.44	0.263868884037086	1.06514084339142
YDL061C	0.9888619554486591	55	NA	NA	NA	NA	9.47494316101074
YDL063C	0.8807767372311216	619	0.370669841766357	NA	76.52	0.140267776450157	0.219479903578758
YDL064W	0.9714401780170175	156	NA	NA	178.05	0.715457663946568	0.884170591831207
YDL065C	0.9523515210765013	341	0.707802057266235	NA	54.83	0.303615173259481	0.347473084926605
YDL066W	0.9475163113150351	427	2.73268294334412	NA	376.01	1.58011141992146	2.64158129692078
YDL067C	0.9862333671485176	58	NA	NA	213.54	1.38517056628159	1.67240691184998
YDL069C	0.935929831199706	228	0.0423554182052612	NA	15.26	0.0179176519726686	0.12595596909523
YDL070W	0.8789392640285718	637	NA	NA	134.61	0.235214250410784	0.656799137592316
YDL072C	0.96165662668447	202	NA	NA	216.25	0.703617886893577	1.14516580104828
YDL073W	0.8118789205732666	983	NA	NA	41.06	0.0338105016407879	0.230401545763016
YDL074C	0.8662582682790685	699	0.406163901090622	NA	93.37	0.166477831412784	0.188224032521248
YDL075W	0.9934712050087129	112	NA	NA	4109.63	43.2044391596959	8.54216384887695
YDL076C	0.9479263998666008	293	0.264000177383423	NA	44.86	0.11160825688847	0.304586678743362
YDL077C	0.8029799530868603	1048	0.110336646437645	NA	31.15	0.0451117296764122	0.447983622550964
YDL078C	0.9339818387543829	342	2.05968475341797	NA	161.27	0.7236940192574	0.967541038990021
YDL079C	0.8739874341769077	500	NA	NA	4.32	NA	0.273720651865005
YDL080C	0.8404296297839398	608	0.0532618276774883	NA	23.6	0.0181196461735229	0.108515478670597
YDL081C	0.9949975279536056	105	NA	NA	3789.05	33.3130862064845	7.55877876281738
YDL082W	0.9892765208064613	198	NA	NA	NA	NA	6.21108961105347
YDL083C	0.9934513752949276	142	NA	NA	NA	NA	9.21556758880615
YDL084W	0.9584917175540197	445	7.41420698165894	NA	959.35	5.12495242844843	3.05357599258423
YDL085C-A	0.9946980022019742	67	NA	NA	NA	NA	2.42955994606018
YDL085W	0.8740710843997357	544	NA	NA	1.26	NA	0.630416810512543
YDL086W	0.9404451213583283	272	1.61800408363342	NA	142.96	0.533587976131159	1.23323631286621
YDL087C	0.9017086591893961	260	NA	NA	26.4	0.0512919779413855	0.134522840380669
YDL088C	0.8997035864380469	527	0.295331090688705	NA	55.09	0.116782224477647	0.337611943483353
YDL089W	0.9052290524449503	483	0.170442640781403	NA	34.06	0.0620661969931224	0.351677477359772
YDL090C	0.9008665082464289	430	0.172147154808044	NA	33.91	0.0644393543676217	0.198023751378059
YDL091C	0.8991871308907401	454	0.134845167398453	NA	24.23	0.0463206604724046	0.357902944087982
YDL092W	0.9825969357644772	145	NA	NA	140.9	0.638558385736346	0.418609380722046
YDL093W	0.8346575272616404	742	0.307503342628479	NA	46.7	0.10692349034817	0.755209803581238
YDL095W	0.8622456185996583	816	NA	NA	321.61	0.877919076376858	1.79638826847076
YDL097C	0.9167620598057378	433	NA	NA	212.39	0.793895962792541	0.646774649620056
YDL098C	0.9547269504748069	193	NA	NA	37.04	0.0976892681456639	0.208670556545258
YDL099W	0.958288949111973	340	NA	NA	56.29	0.324773985007167	0.276032418012619
YDL100C	0.9590953922684581	353	4.65378284454346	NA	439.59	2.18140649399691	2.7598991394043
YDL101C	0.9029437404257751	512	0.216408103704453	NA	36.84	0.0840302588489337	0.596169054508209
YDL102W	0.799177322019172	1096	0.324850231409073	NA	40.91	0.125814291900281	1.00937032699585
YDL103C	0.9238711470095867	476	1.13569569587708	NA	85.94	0.429723110685697	0.992391526699066
YDL104C	0.9003895606219161	406	0.0538963116705418	NA	8.83	0.0213882736783745	0.208768129348755
YDL105W	0.9136701954321241	401	0.0658450350165367	NA	16.65	0.0300461929106957	0.436742961406708
YDL106C	0.9076317369999866	558	0.230511039495468	NA	27.12	0.0915465189482814	0.424696534872055
YDL107W	0.9015163174263878	350	0.112504981458187	NA	19.35	0.0404766811235947	0.137341752648354
YDL108W	0.9169982149706317	305	0.284879267215729	NA	34.9	0.114782853919772	0.237414643168449
YDL109C	0.862567716007353	646	NA	NA	13.77	0.00352641058235553	0.283722043037415
YDL110C	0.9765463101857074	149	NA	NA	51.18	0.263878536679279	0.63934850692749
YDL111C	0.9594737732303772	264	0.529058933258057	NA	86.36	0.187577107900365	0.281907618045807
YDL112W	0.7605703573508568	1435	0.445531457662582	NA	84.21	0.164019299198893	0.516000270843506
YDL113C	0.8921394525457764	639	0.149040535092354	NA	32.53	0.0578210949142717	0.379665821790695
YDL114W	0.9334529567175623	307	0.00253105373121798	NA	0	NA	0.154501646757126
YDL115C	0.9266243103957525	352	0.300204992294312	NA	26.63	0.104204193252583	0.182489901781082
YDL116W	0.87906203931845	725	0.395819187164307	NA	65.08	0.15213701908304	0.513908445835114
YDL117W	0.8028961811819163	884	0.210757613182068	NA	54.5	0.0809079902924614	0.470690697431564
YDL119C	0.9345111656583803	306	0.141380131244659	NA	18.6	0.0561630010658403	0.228845596313477
YDL120W	0.9632440722610441	173	NA	NA	118.23	0.331779835095889	0.177939027547836
YDL121C	0.9776845561519562	148	NA	NA	168.45	0.424507052007306	0.436384081840515
YDL122W	0.871075872265643	808	NA	NA	97.09	0.177911148592964	1.051753282547
YDL123W	0.952686044674127	139	NA	NA	27.42	0.0784080892344444	0.39493864774704
YDL124W	0.9533196866652138	311	2.47034406661987	NA	274.31	1.27540977491997	1.22996652126312
YDL125C	0.9756044175889248	157	NA	NA	421.75	2.16049184704846	1.56615591049194
YDL126C	0.9082086582707082	834	7.46738195419312	NA	771.64	4.14040535259913	2.51772546768188
YDL127W	0.926973274434378	307	0.209333568811417	NA	36.43	0.0819759377116872	0.269323319196701
YDL128W	0.9390995782268736	410	0.945541024208069	NA	115.67	0.333512690968563	1.17478978633881
YDL129W	0.9084864101664509	290	0.0779169648885727	NA	18.1	0.0304090443556968	0.155483886599541
YDL130W	0.9948917078429395	105	NA	NA	3547.16	25.3417183721294	7.05100297927856
YDL130W-A	0.9855779877749337	85	NA	NA	NA	NA	0.975021600723267
YDL131W	0.9502172209931689	439	NA	NA	NA	NA	2.77293109893799
YDL132W	0.8736136755901295	814	0.559561789035797	NA	98.61	0.231123626857675	0.717800736427307
YDL133C-A	0.9914672085475205	24	NA	NA	NA	NA	1.94482016563416
YDL133W	0.9019576752068105	436	0.104058682918549	NA	34.24	0.0390421058082302	0.432263046503067
YDL134C	0.9309953445004981	368	NA	NA	NA	NA	0.505809128284454
YDL135C	0.9675619743824158	201	NA	NA	159.09	1.06185098618008	0.979967653751373
YDL136W	0.9925288418876687	119	NA	NA	NA	NA	9.37426662445068
YDL137W	0.9743464865540062	180	NA	NA	NA	NA	3.59449505805969
YDL138W	0.8358338353997625	762	NA	NA	17.35	0.00982784218766703	0.285715371370316
YDL139C	0.9505820215676064	222	NA	NA	13.9	0.0564996602637936	0.16858197748661
YDL140C	0.7899640293885667	1732	NA	NA	271.49	0.662282122999963	1.61465167999268
YDL141W	0.8693137082056378	689	0.356542587280273	NA	66.76	0.119729064212923	0.462080001831055
YDL142C	0.9239923300637685	282	0.131236553192139	NA	21.91	0.0521722143520061	0.115831412374973
YDL143W	0.9185290636197467	527	2.09466123580933	NA	292.02	0.917558175416463	1.71074438095093
YDL144C	0.894630365289042	355	0.473492026329041	NA	71.61	0.152448357037006	0.440313220024109
YDL145C	0.8469081366579906	1200	1.97861802577972	NA	347.74	0.884024118594076	1.80072295665741
YDL146W	0.9039615793126327	490	0.0906995087862015	NA	27.97	0.0327080965623501	0.647410809993744
YDL147W	0.9359657010601778	444	2.13173079490662	NA	217.54	0.852272664470131	0.858476102352142
YDL148C	0.8925389366074561	809	0.694750726222992	NA	78.32	0.339554889682394	1.16961300373077
YDL149W	0.8171104238066434	996	NA	NA	10.56	0.0175442516113068	0.209120377898216
YDL150W	0.9261798374824779	421	NA	NA	63.09	0.195083302535456	0.380503624677658
YDL153C	0.9139294784691107	609	NA	NA	58.33	0.418061535200752	1.14818024635315
YDL154W	0.8250689370362222	900	NA	NA	11.14	0.00277100630751346	0.214235842227936
YDL155W	0.8888503510926169	426	0.22484402358532	NA	58.67	0.0914347651695678	0.297749906778336
YDL156W	0.8737770863052279	521	0.138511776924133	NA	22.34	0.0510517923436095	0.275022655725479
YDL157C	0.9770095921742442	117	NA	NA	215.63	0.911810417230933	1.48416876792908
YDL159W	0.8762126471010718	514	NA	NA	24.18	0.0539636901005688	0.173536896705627
YDL160C	0.9057000615901984	505	2.7699294090271	NA	239.75	1.32939651496791	1.39355075359344
YDL160C-A	0.9836587199502917	79	NA	NA	NA	NA	0.261781930923462
YDL161W	0.8904389200366473	453	NA	NA	57.02	0.263077421431608	0.518559753894806
YDL164C	0.8585118587268428	754	NA	NA	39.89	0.114347664014543	0.761746227741241
YDL165W	0.9490983458839264	190	NA	NA	72.4	0.27345194636219	0.32315531373024
YDL166C	0.9573869871106239	196	NA	NA	73.45	0.433440627337238	0.381445676088333
YDL167C	0.8736997652622717	718	NA	NA	72.97	0.135712354269005	0.496998995542526
YDL168W	0.9255398927301303	385	1.86753344535828	NA	109.27	0.866137103838313	1.6357045173645
YDL169C	0.9395734929305841	222	NA	NA	2.43	NA	0.165407538414001
YDL170W	0.8577514543739344	527	0.0671050176024437	NA	18.83	0.0254435569697931	0.171562567353249
YDL171C	0.7387941481375309	2144	1.38809096813202	NA	252.34	0.93949138980092906	2.38369297981262
YDL173W	0.9445657837375934	294	1.16770708560944	NA	108.11	0.403065267827865	0.846766233444214
YDL174C	0.8778318509560264	586	0.386645793914795	NA	64.64	0.136812266531867	1.41146576404572
YDL175C	0.9060114744216569	343	0.283099472522736	NA	29.04	0.0868359199475805	0.237512201070786
YDL176W	0.79553724619428	707	NA	NA	20.37	0.0193799878884973	0.0764881372451782
YDL177C	0.9683784694423581	169	NA	NA	26.34	0.0489814753618716	0.4703209400177
YDL178W	0.9319580858050611	529	0.526556968688965	NA	62.96	0.237848595326515	1.20965433120728
YDL179W	0.9030179985137101	303	NA	NA	35.78	0.0985048781779985	0.200397953391075
YDL180W	0.8867770778744782	546	NA	NA	25.1	0.0377561807501756	0.176054641604424
YDL181W	0.970966730165145	84	NA	NA	43.42	0.24967590632281	0.436592578887939
YDL182W	0.9388392635355355	427	NA	NA	NA	NA	2.67188191413879
YDL183C	0.9298596504435418	319	0.0474084280431271	NA	7.69	0.0194014823856972	0.146740049123764
YDL184C	0.9914321556624252	24	NA	NA	NA	NA	1.81248271465302
YDL185W	0.8795302236946912	1070	NA	NA	1078.54	4.82656631049484	2.56977891921997
YDL186W	0.9191879495418893	276	0.00189680769108236	NA	0.18	NA	0.199591055512428
YDL188C	0.9125663704163863	376	NA	NA	NA	NA	0.604450583457947
YDL189W	0.898248367680204	456	0.374056190252304	NA	64.08	0.125354462763762	0.246882945299149
YDL190C	0.8646422446438093	960	0.473646193742752	NA	70.57	0.173147657241909	0.954394400119781
YDL191W	0.9926815066414514	119	NA	NA	NA	NA	10.5503625869751
YDL192W	0.9831055981128799	180	NA	NA	1175.71	5.96191429182055	4.9074125289917
YDL193W	0.9395546621643587	374	0.602186739444733	NA	77.56	0.315786805848309	1.11768507957458
YDL194W	0.8382926312689126	883	NA	NA	10.97	0.0097636405372984	0.374356955289841
YDL195W	0.8099867288150596	1272	NA	NA	225.31	0.689302617465386	1.46928286552429
YDL197C	0.8735156613303191	524	0.0357141755521297	NA	27	0.0127236759638912	0.218665331602097
YDL198C	0.9500945916893535	299	0.465112745761871	NA	58.4	0.258929032194445	1.66355693340302
YDL199C	0.8394303305567931	686	0.0307995602488518	NA	8.02	0.0124063084457707	0.141387581825256
YDL200C	0.9680189207600857	187	NA	NA	33.77	0.0826570007540846	0.424423664808273
YDL201W	0.9456913352482127	285	NA	NA	111.51	0.493005552735148	1.05880463123322
YDL202W	0.948083784692792	248	NA	NA	58.31	0.215634779663359	0.379750162363052
YDL203C	0.8492125302004105	622	NA	NA	33.1	0.0512592670451455	0.178261265158653
YDL204W	0.9311732856174383	392	0.0221556480973959	NA	15.03	0.010027367125567	1.21841681003571
YDL205C	0.9328949936917607	326	0.564959168434143	NA	99.63	0.276180280441661	0.874925851821899
YDL206W	0.8569153972643577	761	NA	NA	13.76	0.00760453746268487	0.138368397951126
YDL207W	0.8809782768357322	537	NA	NA	34.3	0.0744201991603985	0.172030687332153
YDL208W	0.9913363736906537	155	NA	NA	390.56	3.03229215139768	3.78453731536865
YDL209C	0.8946302305857852	338	0.124871596693993	NA	18.73	0.044291955838144	0.168582111597061
YDL210W	0.9006925779948806	570	NA	NA	1.55	NA	1.71855509281158
YDL211C	0.9298575688549588	371	0.0438784062862396	NA	11.64	0.0167151780114953	0.219585806131363
YDL212W	0.9651245299751895	209	NA	NA	280.05	0.982679185120482	1.79377782344818
YDL213C	0.9712748846773774	224	NA	NA	96.9	0.595123119574299	1.26454925537109
YDL214C	0.8407262641928499	698	0.00188468280248344	NA	2.39	NA	0.211283907294273
YDL215C	0.8441721077969074	1091	0.308340758085251	NA	47.05	0.135845852522318	1.34440577030182
YDL216C	0.890925915289946	439	0.0744798853993416	NA	12.53	0.0244228414221052	0.132217809557915
YDL217C	0.9591211822082902	206	NA	NA	45.89	0.182792332378291	0.245952948927879
YDL218W	0.9257292692752802	316	0.00867542810738087	NA	3.26	NA	0.818415224552155
YDL219W	0.9847277251416268	149	NA	NA	121.4	0.509048349411555	1.07354986667633
YDL220C	0.7645319965002734	923	NA	NA	17.84	0.0183053211013029	0.0905015021562576
YDL222C	0.9121975238303577	308	0.0132532306015491	NA	6.69	NA	0.472784101963043
YDL223C	0.8591840752552274	1045	NA	NA	14.73	0.0103314005979248	1.10768854618073
YDL224C	0.8633701550768305	648	0.333843201398849	NA	50.81	0.106313975018745	0.361791998147964
YDL225W	0.909605033037857	550	0.834541976451874	NA	68.95	0.321865078736293	1.07048511505127
YDL226C	0.9251265669572291	351	2.35612988471985	NA	193.78	0.73125678791064	0.521717309951782
YDL227C	0.8442330859125393	585	0.818676769733429	NA	97.76	0.275343195814517	0.313944637775421
YDL229W	0.9694551593089248	612	NA	NA	NA	NA	9.78069496154785
YDL230W	0.8971466701965504	334	0.170285478234291	NA	27.91	0.0700873627438186	0.220948711037636
YDL231C	0.7382368997969115	1124	0.0114434286952019	NA	29.88	0.00367554869476849	0.560030937194824
YDL232W	0.9964527087681003	35	NA	NA	191.39	0.738267610651201	3.23718309402466
YDL233W	0.8819650865206353	457	0.149954497814178	NA	20.85	0.050898768407571	0.225996851921082
YDL234C	0.8466603553430992	745	NA	NA	21.57	0.0510334845850356	0.461881190538406
YDL235C	0.9688437864703621	166	NA	NA	159.43	0.61032317733892	0.735430836677551
YDL236W	0.9465586986145551	311	1.3915102481842	NA	122.56	0.64260257184198	1.30704081058502
YDL237W	0.9264990052624715	389	0.664052128791809	NA	111.43	0.235675482692471	0.643897891044617
YDL238C	0.8781269830713329	488	0.0476538874208927	NA	22.64	0.0181533634087436	0.241381511092186
YDL239C	0.8705473446915792	789	NA	NA	13.95	NA	0.224042892456055
YDL240W	0.782382642432779	1016	0.11326390504837	NA	31.65	0.0382897068660339	0.301487863063812
YDL241W	0.9731478042530003	122	NA	NA	30.81	0.111378615519694	0.210722103714943
YDL243C	0.937386816372067	328	NA	NA	NA	NA	0.796776115894318
YDL244W	0.9594310233245787	339	NA	NA	NA	NA	5.24943447113037
YDL245C	0.8889404197617298	566	NA	NA	NA	NA	1.17414224147797
YDL246C	0.956123419056003	356	NA	NA	NA	NA	1.63382339477539
YDL247W	0.8683019661495298	608	NA	NA	NA	NA	0.345888644456863
YDL248W	0.9072073768637389	382	NA	NA	NA	NA	0.471890419721603
YDR001C	0.8617989939830251	750	NA	NA	89.91	0.240240929272203	1.0073264837265
YDR002W	0.9827259571237735	200	NA	NA	885.86	7.95349807231788	4.14166593551636
YDR003W	0.9303653447263284	209	NA	NA	49.68	0.143217806966606	0.172762587666512
YDR003W-A	0.9948436584880817	39	NA	NA	NA	NA	0.406316190958023
YDR004W	0.8726686763521893	459	NA	NA	23.64	0.0227933709076799	0.115716941654682
YDR005C	0.9223526774302678	394	0.267732977867126	NA	43.73	0.0848321874202959	0.251892954111099
YDR006C	0.8088827094721903	900	0.181807085871696	NA	39.33	0.0688654343212945	0.645465493202209
YDR007W	0.9523670839026164	223	NA	NA	75.14	0.157086903183893	0.40198627114296
YDR009W	0.8936416346296255	519	NA	NA	3.5	0.00744048027230937	0.410953313112259
YDR011W	0.7630125649214363	1500	NA	NA	254.14	0.44527833138014	1.2151483297348
YDR012W	0.9733858766220874	361	NA	NA	NA	NA	11.1583490371704
YDR013W	0.951340495796242	207	NA	NA	43.54	0.0919406524305205	0.288645207881927
YDR014W	0.9023055640912858	646	0.0493693724274635	NA	15.75	0.0196039886984734	0.127363666892052
YDR014W-A	0.9610659499349509	161	NA	NA	NA	NA	0.495406568050385
YDR016C	0.982874907081473	93	NA	NA	76.96	0.167397378764193	0.25408598780632
YDR017C	0.7899951576949928	1049	0.25873139500618	NA	56.01	0.0810944542561209	0.425719857215881
YDR018C	0.900847728363748	395	0.00888357032090425	NA	1.49	NA	0.478336960077286
YDR019C	0.9243128676108386	399	1.30887711048126	NA	167.82	0.480243004313682	0.67682808637619
YDR020C	0.9629848727104912	231	0.196811065077782	NA	32.24	0.0953885781603798	0.31227171421051
YDR021W	0.9330065723446153	398	0.177285879850388	NA	25.9	0.0897729411025922	0.560527622699738
YDR022C	0.980368524188313	195	NA	NA	25.61	0.041796529757706	0.282591342926025
YDR023W	0.9491569757641007	461	NA	NA	762.19	5.05439131078634	3.33653259277344
YDR025W	0.9834492910180579	155	NA	NA	NA	NA	7.39872217178345
YDR026C	0.8758458700469682	569	0.115306362509727	NA	39.2	0.0426362302434951	0.508273005485535
YDR027C	0.8191413824711598	888	NA	NA	36.98	0.0535705972883012	0.164987653493881
YDR028C	0.8442165511621446	1013	0.534193575382233	NA	108.48	0.20554709196676	0.325468599796295
YDR030C	0.8709875893913704	505	NA	0.8497	8.07	0.0132484869029775	0.190904513001442
YDR031W	0.9690765154945151	120	NA	0.96516	30.5	0.128261301188657	0.332708120346069
YDR032C	0.9807574060217265	197	NA	0.95788	327.85	3.31727344294545	3.09321427345276
YDR033W	0.950401688340161	319	NA	NA	1134.09	6.28099029375954	5.10202074050903
YDR034C	0.8468599042033557	789	0.143589526414871	0.76851	38.37	0.0507314754506635	0.229476869106293
YDR034C-A	0.996068689216116	57	NA	NA	NA	NA	0.38472643494606
YDR034W-B	0.9712997311938535	50	NA	NA	NA	NA	1.52567601203918
YDR035W	0.9318244266998501	369	1.56235837936401	0.90947	177.17	0.850961610096227	2.20424604415894
YDR036C	0.919384111543128	499	0.47810497879982	0.87932	62.7	0.195162636643297	1.28957009315491
YDR037W	0.9348990680277779	590	NA	0.87992	738.13	4.63117455319442	3.67374658584595
YDR038C	0.8093611337048886	1090	NA	0.73347	NA	NA	1.29582047462463
YDR039C	0.8101794866483467	1090	NA	0.75015	NA	NA	1.31149518489838
YDR040C	0.811576141390427	1090	NA	0.7398	NA	NA	1.37751817703247
YDR041W	0.958194724033055	202	NA	0.93058	62.31	0.1853928051459	0.403946608304977
YDR042C	0.9533710187764872	199	NA	NA	5.41	NA	0.184557184576988
YDR043C	0.9353066347625726	230	NA	NA	15.34	0.0571520820414965	0.116666495800018
YDR044W	0.9574264255322147	327	0.987438678741455	0.93455	90.78	0.567314837164268	4.18765592575073
YDR045C	0.9648865903342151	109	NA	0.96023	73.82	0.266631640219797	0.537902593612671
YDR046C	0.8822030094567385	603	0.661548256874084	0.83633	124.91	0.298682685360079	0.904545426368713
YDR047W	0.9216621467350189	361	0.607090055942535	0.89404	92.86	0.270930797409474	0.926678061485291
YDR049W	0.8550318225412737	631	0.235513165593147	0.8101	32.55	0.0850603687788071	0.41380450129509
YDR050C	0.9823072662393155	247	45.018497467041	NA	6891.62	79.2925636120584	10.1788387298584
YDR051C	0.908503953831184	333	NA	0.89795	58.5	0.233663754617158	0.814323723316193
YDR052C	0.8756182730103633	703	0.182184979319572	0.79833	40.76	0.0704109950963514	0.292632192373276
YDR054C	0.9323414376675475	294	1.19236791133881	0.91056	106.44	0.416965208963429	0.474985092878342
YDR055W	0.9587453121560453	443	1.66881918907166	0.89444	111.07	0.655430855701423	2.37174797058105
YDR056C	0.9634991647799	204	NA	0.94189	121.96	0.533317264403243	0.473792612552643
YDR057W	0.8872858090246567	541	0.278994739055634	0.831	28.15	0.089069395741149	0.118714034557343
YDR058C	0.9289644649162728	325	0.0748396441340446	0.90367	14.34	0.0281294466329271	0.244964808225632
YDR059C	0.9684170219823628	147	NA	0.95967	28.27	0.0942671818010373	0.956588447093964
YDR060W	0.8827003975742616	1024	0.908576190471649	0.77208	157.82	0.407392909590273	1.02656853199005
YDR061W	0.8455675728900924	538	0.248792305588722	0.82314	46.48	0.0762709624812408	0.112929619848728
YDR062W	0.8860326440940691	560	NA	0.86191	187.82	0.467591323185854	1.52141046524048
YDR063W	0.975761748973675	148	NA	0.9536	112.3	0.454336919725268	0.489145010709763
YDR064W	0.9898353250024711	150	NA	0.98015	4929.27	52.578040293097	9.37179279327393
YDR065W	0.9149130027666266	364	NA	0.89462	19.28	0.0237846427189547	0.187798693776131
YDR066C	0.9457426807507869	195	NA	0.9254	12.3	0.0344833103783538	0.10689140111208
YDR067C	0.942016192290472	223	NA	0.94052	32.74	0.0552964468205293	0.218020334839821
YDR068W	0.9502907375796136	309	NA	0.92383	57.95	0.23636211022428	0.327244162559509
YDR069C	0.8305887552020579	925	NA	0.76018	22.48	0.0317064140584173	0.470594346523285
YDR070C	0.978531323009094	92	NA	0.97442	8.47	NA	1.7820520401001
YDR071C	0.975474366302915	190	NA	0.94301	286.01	1.52171325156322	1.90516698360443
YDR072C	0.8736049997988674	526	0.359487652778625	0.84919	63.69	0.128475144761684	0.346532076597214
YDR073W	0.9626047098709333	168	NA	0.92686	65.23	0.052439709342741	0.130368679761887
YDR074W	0.8634184623454538	895	0.984541475772858	0.79086	115.62	0.402871824599114	1.79315567016602
YDR075W	0.9182123179587953	307	0.310521215200424	0.90903	36.75	0.11851061827314	0.267003744840622
YDR076W	0.903252365125696	405	NA	0.88332	13.82	0.0144895795334918	0.114870071411133
YDR077W	0.976130007955561	337	12.478099822998	0.93241	NA	NA	5.42660427093506
YDR078C	0.9561882504123141	222	NA	0.93545	20.52	0.0157720415223545	0.147658720612526
YDR079C-A	0.9864751646396928	71	NA	NA	NA	NA	0.330031514167786
YDR079W	0.9679284232338823	110	NA	0.96133	38.13	0.146445344862421	0.224325180053711
YDR080W	0.8398189866319278	991	0.148671865463257	0.74148	25.9	0.0631611455429617	0.300915986299515
YDR081C	0.8184854751213054	924	0.172987371683121	0.75359	31.76	0.0559526945526016	0.288522005081177
YDR082W	0.8876578007668391	493	NA	0.85276	17.73	0.00580013257788737	0.16956852376461
YDR083W	0.9298471538082709	391	NA	0.90534	NA	NA	0.886258184909821
YDR084C	0.9412404125712501	198	NA	0.93428	75.43	0.270399295200665	0.313940078020096
YDR085C	0.8536482428922649	619	NA	0.81846	10.95	0.0134761411678875	0.173672661185265
YDR086C	0.9919484613003038	79	NA	0.98536	896.32	5.17090432734205	3.7421133518219
YDR087C	0.9491449598923477	277	1.51823902130127	0.9215	99.67	0.437338783160058	0.675473034381866
YDR088C	0.8999619418314916	381	0.18650583922863	0.89209	22.67	0.0843295209602939	0.30414867401123
YDR089W	0.828276273244601	868	0.326864629983902	0.76056	53.18	0.100982366642739	0.230365261435509
YDR090C	0.9201693706082544	309	0.264813512563705	0.90581	31.75	0.0775586083402691	0.689526379108429
YDR091C	0.925712608660991	607	1.79331839084625	0.88137	217.58	0.911317059011022	3.05718994140625
YDR092W	0.9637440899049939	152	NA	0.94772	142.18	0.770318574008778	0.424703121185303
YDR093W	0.6964710363767113	1611	0.299158900976181	0.611	85.61	0.114277091460648	0.837050974369049
YDR096W	0.8076775249437033	893	NA	0.77441	22.19	0.0425736479871868	0.459835231304169
YDR097C	0.777427316686192	1241	0.347051829099655	0.70706	52.03	0.127261210262088	0.528458714485168
YDR098C	0.967028787097644	249	2.98331356048584	0.92097	168.71	0.996944137846734	0.775021195411682
YDR099W	0.9699298761564935	272	NA	0.94611	NA	NA	3.09806728363037
YDR100W	0.9739915284937315	142	NA	0.95205	113.57	0.44959457482191	0.452910006046295
YDR101C	0.9022310069339533	592	1.14423453807831	0.84984	127.81	0.433236758392632	1.75174903869629
YDR103W	0.8328727537446972	916	0.182564616203308	0.73055	34.78	0.0574933947788784	0.36195781826973
YDR104C	0.710027675809088	1244	NA	0.66703	13.08	0.0139057543154675	0.198932096362114
YDR105C	0.8867748628883685	472	0.268310546875	0.85407	51.92	0.0922750947324106	0.229664415121078
YDR106W	0.9258454581992589	283	0.0169075448065996	0.90512	3.99	NA	0.19234262406826
YDR107C	0.8699030125108116	671	0.163210287690163	0.80048	30.76	0.0603595857660091	0.364146709442139
YDR108W	0.8715683603654	697	0.11545304954052	0.79196	25.95	0.0397540916374097	0.212735742330551
YDR109C	0.8265298965692706	714	0.0882147923111916	0.7801	21.34	0.0296762255726937	0.202187493443489
YDR110W	0.8804060565353555	565	0.207954570651054	0.81978	34.95	0.0721370228080199	0.205233052372932
YDR111C	0.883904763194318	506	0.126810610294342	0.8522	29.61	0.05191717446801	0.725368499755859
YDR113C	0.92633357394383	372	0.326984047889709	0.89352	26.26	0.124966174091534	0.300218433141708
YDR115W	0.954497045512254	104	NA	0.9659	85.77	0.274781127010511	0.469454854726791
YDR116C	0.9459838644872075	284	0.441131979227066	0.91931	48.87	0.188110421708777	0.457744866609573
YDR117C	0.9257902610708413	564	0.450920313596725	0.83597	53.05	0.18807530990024	0.911654531955719
YDR118W	0.8552673089403137	651	0.0906340852379799	0.80392	19.85	0.0299269004380082	0.121387310326099
YDR119W	0.8533261494646603	767	NA	0.76407	127.01	0.256170262861316	0.346261858940125
YDR119W-A	0.9825732234304329	65	NA	NA	NA	NA	1.19473564624786
YDR120C	0.8814012586035481	569	NA	0.8491	119.93	0.319765284870169	0.765030324459076
YDR121W	0.9605262161923002	195	NA	0.93378	57	0.198573916264341	0.260370880365372
YDR122W	0.7755760024045194	1063	0.253038942813873	0.71141	60.78	0.0968563550690691	0.311152666807175
YDR123C	0.9238595023977201	303	0.132195025682449	0.89172	15.7	0.0392057060985612	0.199152246117592
YDR124W	0.9046181293961907	323	0.00651191547513008	0.89283	6.68	NA	0.0956558138132095
YDR125C	0.899578298264697	452	0.0216770134866238	0.87732	7.71	0.0102037666229465	0.253703266382217
YDR126W	0.9181697204675874	335	NA	0.88222	8.79	0.0131322456966315	0.14479872584343
YDR127W	0.8171399647236361	1587	1.41302728652954	0.66029	208.42	0.695451317842053	1.66690790653229
YDR128W	0.7338971407635523	1147	0.0976986736059189	0.69365	40.17	0.0353334803489998	0.11286123842001
YDR129C	0.9017764337971874	641	3.23914504051208	0.84571	278.96	1.51173364045974	1.81044542789459
YDR130C	0.9156907618780261	290	0.209922313690186	0.88991	29.43	0.0608540126269674	0.100851893424988
YDR131C	0.8704618479584261	555	NA	0.83953	13.1	0.0245331941262114	0.174608930945396
YDR132C	0.8999441372781034	494	0.0614572204649448	0.8468	13.42	0.0266256671904298	0.176837846636772
YDR135C	0.7358472616217412	1514	0.646557807922363	0.63882	152.61	0.242956507575977	0.766550123691559
YDR137W	0.9025109855055573	662	0.130336567759514	0.79589	32.66	0.0434392968648146	0.118007995188236
YDR138W	0.8599057442595285	751	0.182491764426231	0.79882	41.88	0.068889051838697	0.412687420845032
YDR139C	0.9907857579596586	76	NA	0.9705	149.56	0.466672449841081	0.308780282735825
YDR140W	0.9431959735838188	220	NA	0.93431	62.13	0.132293962826276	0.229929834604263
YDR141C	0.7175764233825116	1697	0.285460561513901	0.56704	63.5	0.115307283588412	0.329416692256927
YDR142C	0.9033033139312607	374	0.076517641544342	0.88725	17.59	0.0338364117359427	0.205211237072945
YDR143C	0.8756902445862328	609	0.281159460544586	0.84632	51.15	0.108289074462182	0.745716035366058
YDR144C	0.9248407017596658	595	0.70159125328064	0.83886	123.37	0.279623566804089	0.719165325164795
YDR145W	0.8727378027109808	538	NA	0.82231	76.42	0.183869723101147	0.244790434837341
YDR146C	0.8688111716810057	708	0.447388142347336	0.80755999999999994	52.41	0.15953379298313	0.520062685012817
YDR147W	0.8811015863669224	533	0.199337124824524	0.85648	36.4	0.0744532821067155	0.205392360687256
YDR148C	0.9436387319699236	462	1.22398948669434	0.88828	120.11	0.665280281331453	2.02959966659546
YDR150W	0.6720846629007351	2747	0.390088766813278	0.44962	NA	NA	0.660080015659332
YDR151C	0.9260399633107156	324	0.411072105169296	0.89415	49.06	0.139642375812995	0.286118060350418
YDR152W	0.9538572391084345	264	1.17440974712372	0.9225	125.91	0.435714572322917	0.727812886238098
YDR153C	0.9096866463736714	410	0.771619200706482	0.88176	53.76	0.244477189633396	0.65111768245697
YDR155C	0.9876964474958608	161	NA	0.97445	3596.91	42.364141240496	5.55250406265259
YDR156W	0.9756596059754457	136	NA	0.94988	107.77	0.414949993558484	1.02740180492401
YDR158W	0.9486574808773189	364	7.6430869102478	NA	488.5	4.09717481926804	3.68389129638672
YDR159W	0.7593708832587999	1300	NA	0.67202	35.03	0.030777976299668	0.296305537223816
YDR160W	0.8167914099716366	851	NA	0.76537	17.96	0.010685618610782	0.215330854058266
YDR161W	0.9428549732981627	386	0.829015791416168	0.89109	101.61	0.303693729578599	0.286648154258728
YDR162C	0.9657099430828984	235	0.4777692258358	0.9253	27.74	0.181867552448314	0.139963999390602
YDR163W	0.9627775621492729	174	NA	0.94446	22.78	0.141017318380878	0.152015149593353
YDR164C	0.8718730455024079	723	0.231272906064987	0.81187	42.69	0.0913804592005388	0.672052145004272
YDR165W	0.9328677835596301	443	0.96402233839035	0.88963	117.6	0.366311321182308	0.785910129547119
YDR166C	0.8374693063147732	970	0.176978021860123	0.75186	37.15	0.0778894481232489	0.65995866060257
YDR167W	0.9488968028938924	205	NA	0.91971	64.5	0.294349455631197	0.146800071001053
YDR168W	0.9378483061646639	505	NA	0.8728	153.38	0.76439966591227	0.808447778224945
YDR169C	0.9064729858697991	512	NA	0.83808	29.93	0.0744238589681641	0.211708918213844
YDR169C-A	0.9868554244054273	48	NA	NA	NA	NA	0.62685763835907
YDR170C	0.7235298605221582	2008	1.04583716392517	0.58116	NA	NA	1.07243239879608
YDR171W	0.9302195779804782	374	0.416107416152954	0.88873	47.77	0.228854565574552	1.07707190513611
YDR172W	0.9282601715774169	684	NA	0.84364	357.43	2.16911830893935	2.68156814575195
YDR173C	0.9238292836135388	354	0.137684345245361	0.88064	28.42	0.0564152273755352	0.104914613068104
YDR174W	0.9778054191506034	245	2.16340780258179	0.94353	282.68	1.03429194714387	2.74704670906067
YDR175C	0.9170948558329048	318	0.490776211023331	0.90456	43.04	0.164299707160926	0.388914346694946
YDR176W	0.8568305954992158	701	0.177114352583885	0.81303	47.81	0.0669962973502926	0.184776231646538
YDR177W	0.959793191610204	214	NA	0.9423	153.37	0.921271054203569	0.623453199863434
YDR178W	0.9558777907932567	180	NA	0.94881	54.11	0.31828813690307	1.44439101219177
YDR179C	0.9543846334477268	161	NA	0.94793	32.51	0.0669682434651512	0.136424005031586
YDR179W-A	0.8904119035565059	462	NA	NA	NA	NA	0.236280485987663
YDR180W	0.7662763247039038	1492	0.0999089628458023	0.61943	28.97	0.0315902399214112	0.379757344722748
YDR181C	0.871040028752997	480	NA	0.85642	24.25	0.0444000108556481	0.226537078619003
YDR182W	0.8811360816647339	490	NA	0.85391	75.58	0.197226350952953	0.239123269915581
YDR182W-A	0.9841795122295967	66	NA	NA	NA	NA	0.460449784994125
YDR183W	0.9524379911756057	229	NA	0.93285	29.74	0.107646720556157	0.214955314993858
YDR184C	0.9593711954759785	293	0.271159142255783	0.92387	46.03	0.108263024031147	0.29152956604957603
YDR185C	0.9384963162819477	178	NA	0.94636	7.42	0.0243291208131764	0.191242799162865
YDR186C	0.8354707519803626	876	0.245168209075928	0.75555	61.67	0.0789827812923008	0.345697075128555
YDR188W	0.8837709154920358	545	NA	0.8331	331.25	1.08975562301307	1.24152529239655
YDR189W	0.9132347804433065	665	0.680985689163208	0.83897	84.24	0.259002529183564	1.14931988716125
YDR190C	0.9448473734214615	462	NA	0.88128	181.13	0.896434395726122	1.29802250862122
YDR191W	0.9056245949750117	369	0.0819924995303154	0.89176	12.37	0.0381347844310104	0.403303772211075
YDR192C	0.9406801485709795	429	NA	0.87616	27.81	0.0994390128745014	0.20542848110199
YDR194C	0.8945283479340297	663	0.66774594783783	0.84088	160.54	0.277065216017985	1.23481905460358
YDR194W-A	0.9774633390828551	49	NA	NA	NA	NA	0.170159175992012
YDR195W	0.892219791856864	532	0.260572284460068	0.8591	27.89	0.0899262850890703	0.302999764680862
YDR196C	0.9520170330791518	240	0.235235944390297	0.92378	52.69	0.146238211896718	0.406563639640808
YDR197W	0.9092531053674527	388	0.0691201090812683	0.87366	23.15	0.0352161877963745	0.269382417201996
YDR198C	0.8983305845622805	478	0.109588198363781	0.84905	21.17	0.042073799052732	0.175660908222198
YDR200C	0.8987529648262638	603	0.107762537896633	0.82326	27.87	0.0377062057741452	0.169063076376915
YDR201W	0.9634497342101948	164	NA	0.95302	43.25	0.147898293673435	0.609057545661926
YDR202C	0.9233217603378217	350	0.195035815238953	0.88032	37.72	0.0625583610357021	0.361648082733154
YDR204W	0.8972077109945995	334	0.351743787527084	0.89411	58.91	0.135272220787648	0.456064641475677
YDR205W	0.8673156905942654	723	NA	0.79164	29.16	0.0525753345529632	0.25693666934967
YDR206W	0.8385693333606746	883	0.155844196677208	0.742	60.74	0.0534599633514467	0.21811705827713
YDR207C	0.8283400711496767	835	NA	0.77334	27.85	0.0657879584912101	0.657505214214325
YDR208W	0.844064641282824	778	NA	0.77805	68.99	0.124584067034812	0.334565341472626
YDR210W	0.9756089123296863	74	NA	0.97857	253.95	1.20387815281799	2.23697280883789
YDR211W	0.8908659591715954	711	0.951087296009064	0.83599	154.35	0.378483649871667	1.07848918437958
YDR212W	0.9300683511757621	558	2.72673273086548	0.86301	341.07	1.29228129718903	1.90790164470673
YDR213W	0.8292404116497515	912	NA	0.73309	31.59	0.0535158569530424	0.444350242614746
YDR214W	0.9445065938173938	349	2.25072574615479	0.90057	218.65	0.95864701433433	0.901542901992798
YDR216W	0.7684518065328397	1322	NA	0.66974	17.63	0.02377467158739	0.538531899452209
YDR217C	0.7462190597901173	1308	0.170044928789139	0.65578	35.91	0.0653093069315818	0.0835606381297112
YDR218C	0.9316129466563831	422	0.00763381272554398	0.88357	0.81	NA	0.414759755134583
YDR219C	0.8971037210452976	464	0.264124155044556	0.86094	34.61	0.0802879670379957	0.138529181480408
YDR221W	0.8579396890947805	701	0.34510263800621	0.81096	59.03	0.115939817634115	0.404806286096573
YDR222W	0.9202193359119313	414	0.248910620808601	0.88983	28.7	0.0892851588847463	1.03546154499054
YDR223W	0.9115204158821326	466	0.00797764956951141	0.85177	2.74	NA	0.102394789457321
YDR224C	0.9941660923253677	130	NA	NA	906.15	14.3439796776708	6.19612550735474
YDR225W	0.9904352125879284	131	NA	0.97777	NA	NA	6.32943868637085
YDR226W	0.9833175533293549	221	NA	0.96512	1347.19	12.6717470136937	4.78098583221436
YDR227W	0.7635536195843183	1357	NA	0.64461	27.04	0.0382273715878369	0.172432065010071
YDR228C	0.8795235133706871	625	0.240765362977982	0.8084	37.19	0.0753435345426442	0.734700918197632
YDR229W	0.9018994729699534	452	NA	0.84186	32.81	0.0871710125354832	0.137956604361534
YDR231C	0.9240301635540079	204	NA	0.92639	45.13	0.117100074793809	0.224873244762421
YDR232W	0.9156775092715251	547	NA	0.86392	173.24	0.524325802815596	1.75304412841797
YDR233C	0.9693104285875166	294	4.14017248153687	0.94219	467.45	2.85954793308511	3.51981663703918
YDR234W	0.8828598797123033	692	0.579149484634399	0.81373	91.54	0.238645330569513	1.56111419200897
YDR235W	0.8885882572274326	543	0.115234836935997	0.83925	36.64	0.0472924854729684	0.165800482034683
YDR236C	0.9409210879184118	217	NA	0.92943	37.7	0.0877759844178613	0.352239102125168
YDR237W	0.9376829241132918	291	0.326846987009048	0.91652	56.8	0.164670772385037	0.886017203330994
YDR238C	0.8786075670998723	972	NA	0.75899	252.55	0.784894539895785	1.53749454021454
YDR239C	0.8471545479485985	786	0.167892888188362	0.78983	29.89	0.0571411353640566	0.183538019657135
YDR240C	0.8864297056758286	491	NA	0.83141	27.21	0.0638843109025449	0.175698578357697
YDR242W	0.8705982292872916	548	NA	0.84008	10.13	NA	0.352086573839188
YDR243C	0.8981056460667858	587	0.130703017115593	0.84951	26.28	0.0583682580120278	0.778123915195465
YDR244W	0.8854139820504592	611	0.257812261581421	0.82082	36.11	0.0874409516136398	0.139188498258591
YDR245W	0.9072085164937393	392	0.805366218090057	0.89065	147.27	0.351883106250523	0.328639417886734
YDR246W	0.9474731593118594	218	NA	0.92701	29.89	0.131524483328949	0.327762007713318
YDR246W-A	0.9685122415011242	65	NA	NA	NA	NA	0.176092073321342
YDR247W	0.918392692240221	460	0.108342833817005	0.87835	19.32	0.0416069351158059	0.842738807201385
YDR248C	0.9567124819537992	192	NA	0.94288	64	0.170907906922107	0.478122740983963
YDR249C	0.9056057411579208	372	NA	0.88	15.7	0.0172399672884166	0.176363676786423
YDR251W	0.8547518140506076	829	0.314761847257614	0.76566	71.98	0.099299145829854	0.347357332706451
YDR252W	0.9728914897792318	148	NA	0.94874	18.17	0.077100007639464	0.329343318939209
YDR253C	0.9401084391851993	190	NA	0.94052	8.25	0.0184606704705145	0.320609539747238
YDR254W	0.8845069847785361	457	0.0784983038902283	0.86056	20.42	0.0304780884460436	0.0899173021316528
YDR255C	0.9165097206101348	420	NA	NA	25.48	0.0313822788636972	0.271723061800003
YDR256C	0.8973216608956273	514	0.00172775634564459	0.85247	1.62	NA	0.812297284603119
YDR257C	0.909178985653443	493	0.271025151014328	0.85675	51.9	0.107990162564797	0.686112344264984
YDR258C	0.8605409600131254	810	0.791503965854645	0.80828	88.17	0.309519870874451	1.28351700305939
YDR259C	0.9341685980081262	382	0.0317360945045948	0.87667	9.89	0.010059376740603	0.25872865319252
YDR260C	0.9505197836892242	169	NA	0.94551	32.71	0.123007639735406	0.169956400990486
YDR261C	0.9064725804205258	561	0.544150233268738	0.85386	87.4	0.184728258792862	0.665379345417023
YDR262W	0.9402619374159079	271	0.589701950550079	0.91129	81.42	0.177062443960531	0.207375958561897
YDR263C	0.9004932528721501	429	NA	0.86125	17.74	NA	0.273656159639359
YDR264C	0.8412245933359483	763	0.737010478973389	0.77348	169.93	0.294632653013979	0.265088647603989
YDR265W	0.9073052807293359	336	NA	0.89898	24.53	0.026731523281663	0.361786991357803
YDR266C	0.8660622005201664	638	0.504305183887482	0.83875	69.24	0.179211329887071	0.735897660255432
YDR267C	0.9209804534800434	329	0.337234854698181	0.90448	29.23	0.150995584723882	0.229039639234543
YDR268W	0.938684499091009	378	0.172738373279572	0.88775	31.04	0.0661005297996476	0.399531781673431
YDR270W	0.8073979020563085	1003	0.197525933384895	0.71552	34.8	0.0670926390670753	0.389956146478653
YDR272W	0.9368475808645368	273	1.74692189693451	0.92349	101.66	0.619595247136588	0.486085027456284
YDR273W	0.9420852890332091	364	0.0227062199264765	0.89683	5.26	0.00960741588816003	0.310092031955719
YDR275W	0.9434081279899018	234	0.036631777882576	0.92494	41.68	0.0115433766302337	0.232169434428215
YDR276C	0.9915630396885068	54	NA	0.98746	670.21	3.59650198183738	2.52189111709595
YDR277C	0.8905341033825815	432	0.0820743665099144	0.85258	12.16	0.0243530218254984	0.227542832493782
YDR279W	0.9442200508504835	349	0.161037296056747	0.89181	33.89	0.0787973675550193	0.224785476922989
YDR280W	0.9322988359470049	304	0.767189502716064	0.90764	64.38	0.2618188740593	0.325183004140854
YDR281C	0.9754663086611524	103	NA	0.95629	65.78	0.147680887883462	0.198751047253609
YDR282C	0.9090746283830127	413	NA	0.87369	17.71	0.0348047177445043	0.135710090398788
YDR283C	0.6974405533001703	1658	NA	0.60869	45.95	0.042483555430192	0.279845118522644
YDR284C	0.9392988980566536	288	0.51874041557312	0.91222	69.99	0.221660532362232	0.750583052635193
YDR285W	0.8646987210663627	874	NA	0.7529	6.92	0.00589133023580021	0.287894368171692
YDR286C	0.9692485030765954	113	NA	0.95993	55.69	0.124866925750683	0.240930065512657
YDR287W	0.9324723286170566	291	NA	0.9135	38.26	0.113066006396382	0.326501071453094
YDR288W	0.9550153266402603	302	0.149149566888809	0.91291	39.47	0.0562447548338348	0.227674424648285
YDR289C	0.9373864680342996	408	0.347724169492722	0.88384	36.94	0.1529983757129	0.298327147960663
YDR291W	0.8211271914237996	1076	0.0855744332075119	0.71996	32.22	0.0327500131294403	0.392368227243423
YDR292C	0.9089136019861027	620	0.574775576591492	0.82587	87.1	0.210063918654972	0.622499227523804
YDR293C	0.8023879851308302	1249	0.640565991401672	0.71684	133.51	0.223819267051006	1.23384737968445
YDR294C	0.8933568189566724	588	0.573292315006256	0.84701	96.51	0.246342895978702	0.902299165725708
YDR295C	0.8645178679737131	673	0.208853423595428	0.80296	31.62	0.0650728781699833	0.160648077726364
YDR296W	0.9175022131587025	225	0.465085536241531	NA	73.6	0.217922246295977	0.238941803574562
YDR297W	0.9386527084937554	348	0.968943476676941	NA	140.03	0.439715630909415	1.35044610500336
YDR298C	0.9690592276553102	211	NA	NA	173.88	0.856730889883277	1.95794951915741
YDR299W	0.922214649049337	533	NA	0.86183	62.12	0.318783625099417	0.985352277755737
YDR300C	0.9401505432218495	427	1.00381851196289	0.89132	120.85	0.405838703505492	1.34424233436584
YDR301W	0.7878353960031662	1356	0.21454094350338	0.66881	48.42	0.0800937757871719	0.666281700134277
YDR302W	0.9574917797243725	218	NA	0.94339	48.99	0.236330349987629	0.778327465057373
YDR303C	0.8621697413959106	884	0.317878037691116	0.74238	69.62	0.121301076040438	0.642568290233612
YDR304C	0.9732746936069092	224	NA	0.9387	367.25	2.16638127110021	1.90554571151733
YDR305C	0.9599708086124441	216	NA	0.93492	42.86	0.122488846374275	0.561453521251678
YDR306C	0.8832101331700205	477	NA	0.85374	30.37	0.0477040617715493	0.174715310335159
YDR307W	0.8709650532676851	661	0.264080286026001	0.79999	41.19	0.104432711674762	0.313689261674881
YDR308C	0.9736736433743971	139	NA	0.95199	73.82	0.233717771156882	0.309647232294083
YDR309C	0.9321986133976039	382	0.817557156085968	0.87046	65.15	0.302624807810956	0.658803403377533
YDR310C	0.7899770647245518	1061	0.223570555448532	0.70652	61.49	0.0803274853792074	0.236881390213966
YDR311W	0.8801188417619613	641	0.276859760284424	0.85397	38.87	0.10432211523348	1.02853679656982
YDR312W	0.9233751890294885	452	NA	NA	NA	NA	0.536337912082672
YDR313C	0.9123575884204737	285	0.0904811099171638	0.90085	28.39	0.0352316492069075	0.177979722619057
YDR314C	0.8439106469428166	691	NA	0.80819	17.57	0.0119204828288349	0.327394276857376
YDR315C	0.9338024399646407	280	0.0344049148261547	0.91531	13.84	0.0165043431559635	0.178127631545067
YDR316W	0.8847594570157595	470	0.125870153307915	0.86772	22.67	0.0561627573834282	0.291787505149841
YDR317W	0.9083735553144291	413	0.0370619930326939	0.88322	6.06	0.0168262290245966	0.411929160356522
YDR318W	0.9304407923456783	367	0.0641603544354439	0.89378	15.38	0.0308814320911035	0.157862216234207
YDR319C	0.9380568209124374	273	NA	0.91394	26.4	0.06286176724332	0.234592378139496
YDR320C	0.8864730330132127	667	0.290751785039902	0.82073	40.37	0.118263909105029	0.521219789981842
YDR320C-A	0.9769815740484332	71	NA	NA	NA	NA	0.227111533284187
YDR321W	0.9502115985103722	380	3.22713375091553	0.90555	315.95	1.39138301952244	1.5245920419693
YDR322C-A	0.9880058725637016	95	NA	NA	NA	NA	0.541742980480194
YDR322W	0.9170267129551676	366	0.360534995794296	0.88548	47.2	0.147037319273107	0.649694740772247
YDR323C	0.8688944685018707	514	0.0469643324613571	NA	14.24	0.0169535345842439	0.256020456552505
YDR324C	0.8577837538516134	775	NA	0.8122	80.8	0.27699606122801	0.75546932220459
YDR325W	0.7969977135904933	1034	0.146768599748611	0.7147	37.75	0.0503217547126755	0.231063440442085
YDR326C	0.7879777867819677	1437	NA	0.64195	72.83	0.0817683790711891	0.555240511894226
YDR328C	0.9481877037808194	193	NA	0.93983	209.29	1.05417586879058	0.858303904533386
YDR329C	0.8983365054314957	440	NA	NA	42.52	0.0825127939265962	0.133988589048386
YDR330W	0.8909049772369718	499	0.308184385299683	0.8621	31.01	0.10752799860576	0.695099949836731
YDR331W	0.9062036030454426	410	0.467053115367889	0.8674	66.82	0.181646426843756	0.200050875544548
YDR332W	0.853780383888206	688	0.0352330766618252	0.81489	16.21	0.0123724803705171	0.117008924484253
YDR333C	0.8688660710152857	722	NA	0.80352	52.41	0.116379940820851	0.59120512008667
YDR334W	0.7194919233541109	1513	NA	0.60437	50.35	0.0292104088772163	0.424757480621338
YDR335W	0.7631415772952528	1223	0.435761243104935	0.677	83.67	0.148570245117369	0.623187482357025
YDR336W	0.9322460906048378	313	0.057901207357645	0.89044	24.14	0.0252195456127679	0.260585010051727
YDR337W	0.9324452400537122	285	NA	0.92078	56.79	0.228719562095794	0.418982326984406
YDR338C	0.8494359871670185	694	NA	0.80179	18.13	0.0294521902282212	0.246632978320122
YDR339C	0.956921078508399	188	NA	0.94188	96.87	0.403694462922938	0.481258809566498
YDR341C	0.9316748467598595	606	3.76169610023499	0.86747	407.01	1.98697718176263	2.30314636230469
YDR342C	0.9339675282003311	569	NA	0.89202	NA	NA	4.7759222984314
YDR343C	0.9340222819330848	569	NA	0.90016	NA	NA	4.76465272903442
YDR345C	0.9286191004685262	566	NA	NA	NA	NA	4.45012807846069
YDR346C	0.939226933224425	480	1.52939927577972	0.89077	223.15	0.815121272610699	1.74036502838135
YDR347W	0.9005900560416371	320	NA	0.89967	100.42	0.160153602810798	0.148273453116417
YDR348C	0.8995384505453327	498	NA	0.85965	59.77	0.207140633041004	0.770033478736877
YDR349C	0.8954411533390276	595	0.274074584245682	0.81566	71.26	0.0936149573137009	0.322115838527679
YDR350C	0.8418077838642285	683	NA	0.79265	19.93	0.0128645490659118	0.120721995830536
YDR351W	0.8270127222448563	863	0.17753092944622	0.7572	39.08	0.0745675623242877	0.0991802960634232
YDR352W	0.9283949268179453	316	NA	0.89557	45.49	0.100587035059039	0.304191112518311
YDR353W	0.9550159614862084	318	5.81676483154297	0.92799	523	4.00284382456177	2.6521201133728
YDR354W	0.9386429843652747	379	0.495954602956772	0.87711	74.99	0.197826087357185	0.635975778102875
YDR356W	0.8349638094295428	943	0.254756271839142	0.75096	38.11	0.09620564262971	0.40976294875145
YDR357C	0.9878945754347866	121	NA	0.96172	77.86	0.127243579858901	0.29845917224884
YDR358W	0.9072492130120035	556	0.303455919027328	0.83448	26.15	0.100914602614644	0.430129617452621
YDR359C	0.763213862167928	981	0.103969387710094	0.72268	43.55	0.0353197137388244	0.193977773189545
YDR361C	0.9501331591005163	282	1.43158197402954	0.91285	117.04	0.516501635112713	1.21112489700317
YDR362C	0.8657588401763543	671	0.120977818965912	0.81697	28.71	0.0452747811707248	0.163394957780838
YDR363W	0.9056583431879458	455	0.0918127149343491	0.8647	26.44	0.0434376442079422	0.19480262696743
YDR363W-A	0.9836868926621569	88	NA	NA	NA	NA	0.323539704084396
YDR364C	0.8929948304207536	454	0.118173837661743	0.86831	35.8	0.0468521496643985	0.197807058691978
YDR365C	0.9175872746030369	627	0.835364460945129	0.84134	129.78	0.348488428421851	1.28260159492493
YDR366C	0.9761721608010889	131	NA	0.95153	NA	NA	0.202759116888046
YDR367W	0.9525395893620432	220	NA	0.94051	88.19	0.186779483802667	0.776225924491882
YDR368W	0.9597430960526985	311	2.19906282424927	NA	176.35	1.13956078732946	2.06758546829224
YDR369C	0.8346212077556928	853	NA	0.76726	14.75	0.0252191255377358	0.386418789625168
YDR370C	0.8985059017011716	441	0.102458506822586	0.86011	36.3	0.0387322784460369	0.209264740347862
YDR371W	0.9160369659758364	510	NA	0.86384	29.09	0.0547936294576653	0.228679016232491
YDR372C	0.9422051693220548	344	0.896599531173706	0.90401	147.79	0.426105251796524	1.01630139350891
YDR373W	0.9633101185015913	189	NA	0.93796	118.89	0.352225295964688	0.419853806495667
YDR374C	0.9367957683933933	305	NA	0.9184	0.48	NA	0.52451103925705
YDR374W-A	0.9693890224646946	88	NA	NA	NA	NA	0.211666211485863
YDR375C	0.8928156872071552	455	0.163517713546753	0.87674	32.59	0.0607742419410084	0.669596910476685
YDR376W	0.8977012244799375	492	0.238440603017807	0.87406	43.32	0.0998984295014731	0.453929275274277
YDR377W	0.9912595997724877	100	NA	0.97381	202.22	1.08222295849821	1.25714600086212
YDR378C	0.9903090389562053	85	NA	0.96937	230.05	0.583212800949331	0.563875317573547
YDR379C-A	0.9781781029580735	78	NA	NA	NA	NA	0.346077054738998
YDR379W	0.7766731854332544	1008	0.1112395003438	NA	22.92	0.0340640875031848	0.117803022265434
YDR380W	0.8887868505836353	634	0.281514197587967	0.83162	33.64	0.110374407350856	0.657950401306152
YDR381C-A	0.9735652347628585	113	NA	NA	NA	NA	0.338054180145264
YDR381W	0.9597831248738262	225	8.80388641357422	0.93797	614.09	4.05583379908414	2.49248886108398
YDR382W	0.9961617104244729	109	NA	0.98713	4713.86	45.8439740955032	8.12710952758789
YDR383C	0.9607591333973764	237	0.114186570048332	0.92359	21.92	0.0483092239133614	0.189930215477943
YDR384C	0.9297887231709571	274	1.72370159626007	0.9115	125.09	0.704668539895399	0.688404858112335
YDR385W	0.9391914362285538	841	NA	0.89339	NA	NA	9.81543064117432
YDR386W	0.8565946238184985	631	0.0633024498820305	0.80111	13.39	0.0210942500213847	0.1434206366539
YDR387C	0.8873117956172138	554	0.0417740494012833	0.83563	21.55	0.0161375171297695	0.441469848155975
YDR388W	0.9216750612449058	481	NA	0.87668	229.53	0.734927370471806	1.26846945285797
YDR389W	0.8429416186542024	653	0.242728665471077	0.80469	63.29	0.0880920979489628	0.305693238973618
YDR390C	0.8711936568109735	635	0.330852657556534	0.81989	52.85	0.123809698583584	0.515469014644623
YDR391C	0.9533712954097382	231	NA	0.92651	38.18	0.105145378598086	0.892770707607269
YDR392W	0.9048437346193157	336	NA	NA	29.35	0.118279865432653	0.308818846940994
YDR393W	0.8872537990566546	455	0.118231385946274	NA	29.57	0.0374733099456064	0.38811919093132
YDR394W	0.9413249529574368	427	1.88070785999298	NA	183.29	0.746804625292834	1.70156073570251
YDR395W	0.8592077420640416	943	1.15119659900665	0.75753	157.44	0.488546037241475	1.21817171573639
YDR397C	0.9662654029309602	145	NA	0.95434	138.88	0.355945429887205	0.218832179903984
YDR398W	0.8827355967922751	642	NA	0.82389	81.9	0.260379325527486	0.940601050853729
YDR399W	0.9688605802037911	220	NA	0.94651	360.54	1.59941950168055	2.27533936500549
YDR400W	0.9319037036308664	339	0.480973690748215	0.90332	65.14	0.173730564029349	0.347652226686478
YDR402C	0.8991170070364444	488	NA	0.849	0.91	NA	0.36044979095459
YDR403W	0.9028753457054827	535	NA	0.85688	3.03	NA	0.612003147602081
YDR404C	0.9678588245854587	170	NA	0.94887	117.71	0.370654153743372	0.595654547214508
YDR405W	0.9101917013404243	262	0.345566391944885	0.90387	39.11	0.129640565159445	0.116211764514446
YDR406W	0.7230659848054432	1528	0.0938897356390953	0.63748	28.26	0.0410109012656803	1.21052742004395
YDR407C	0.7634300413732311	1288	0.134951010346413	0.6874	49.41	0.0475990518086406	0.430182576179504
YDR408C	0.9488843577962026	213	NA	0.92922	138.67	0.45754322662288	0.482882529497147
YDR409W	0.7734696717886246	903	NA	0.73601	NA	NA	0.193675592541695
YDR410C	0.9597635645151639	238	0.411293834447861	0.9106	61.57	0.114389092267295	0.30402997136116
YDR411C	0.9019776838598517	340	0.415730655193329	0.88448	56.14	0.148261053646571	0.237119004130363
YDR412W	0.9540468583699943	234	1.44432973861694	0.93441	60.31	0.38470628968458	0.407316923141479
YDR414C	0.9037733857867348	361	0.172553882002831	0.87382	34.53	0.0481190536684618	0.230154097080231
YDR415C	0.9342320749793321	373	0.389971375465393	0.89489	32.5	0.148922941092466	0.428569495677948
YDR416W	0.820482473900593	858	0.124159276485443	0.75724	26.47	0.0465801208114054	0.291518062353134
YDR418W	0.9917113922069806	164	NA	0.98012	NA	NA	8.26227951049805
YDR419W	0.851730184723628	631	NA	0.79836	20.09	0.0303572415693057	0.123332224786282
YDR420W	0.7540482702293619	1801	NA	0.51719	NA	NA	0.0604399889707565
YDR421W	0.7801179309437569	949	0.0677931606769562	0.72186	32.17	0.0229665116893767	0.153323128819466
YDR422C	0.8482527186188769	814	0.222603365778923	0.77575	49.94	0.0728264592572948	0.356931924819946
YDR423C	0.8726008034637727	408	NA	0.86693	44.52	0.0774269152142751	0.153825595974922
YDR424C	0.9868103680649483	91	NA	0.97519	135.34	0.667963979307593	0.640619814395905
YDR425W	0.8967524857020536	624	NA	0.81832	16.77	0.042986653488308	0.498805999755859
YDR427W	0.9522579146643394	392	NA	0.90604	156.91	0.632121944064278	1.15994143486023
YDR428C	0.9570594802147852	260	NA	0.91578	49.03	0.124841958206031	0.487008422613144
YDR429C	0.9624026308423131	273	5.31239032745361	0.93608	435.39	2.25695189427259	1.95100057125092
YDR430C	0.839558670015736	988	0.357251316308975	0.76622	62.1	0.138933599684696	0.610362112522125
YDR432W	0.9570885459295876	413	NA	0.92483	416.54	4.15779891084404	3.19557309150696
YDR434W	0.9102479950867137	533	0.63499516248703	0.85134	82.85	0.218455249688872	0.394833266735077
YDR435C	0.9101284565411668	327	NA	0.89609	34.96	0.0755642763421611	0.225898936390877
YDR436W	0.8116137160075331	709	NA	0.77826	19.76	0.0342882468235187	0.247983053326607
YDR437W	0.9708668646833281	139	NA	0.95152	14.76	0.0452211361551938	0.242227092385292
YDR438W	0.9130326664420165	369	0.00230978662148118	0.87467	10.11	NA	0.236825183033943
YDR439W	0.927900752171168	346	NA	0.89017	18.86	0.0320836141792433	0.14526279270649
YDR440W	0.8670727461437353	581	0.125226691365242	0.82915	30.1	0.0489530259174704	0.212795525789261
YDR441C	0.966093764978674	180	NA	0.94515	83.2	0.169180364236073	0.410948097705841
YDR443C	0.732292182500459	1419	NA	0.6451	28.49	0.0319027869505747	0.196881994605064
YDR444W	0.8254957799061919	686	0.0793342664837837	0.7912	28.22	0.0285679394230097	0.118226438760757
YDR446W	0.9482049049769579	301	0.00614536786451936	0.89774	0.49	NA	0.148025557398796
YDR447C	0.99219648684671	135	NA	0.98549	NA	NA	8.28437232971191
YDR448W	0.8637867063706118	433	0.288518607616425	0.85761	44.34	0.0941287885879763	0.193047285079956
YDR449C	0.9350402602286356	439	0.459079444408417	0.87942	72.7	0.237167853671115	0.911536872386932
YDR450W	0.9883591354016698	145	NA	0.98048	NA	NA	9.34738445281982
YDR451C	0.9123472142706871	352	0.61168247461319	0.87556	57.3	0.191081994978454	0.446693301200867
YDR452W	0.854734068648149	673	NA	0.81086	112.45	0.184013197640461	0.428947180509567
YDR453C	0.9752595277779227	195	NA	0.96055	27.87	0.126176953991215	2.03807854652405
YDR454C	0.9777770332706099	186	NA	0.9615	539.25	3.10715512588173	2.76355791091919
YDR456W	0.8915408329690033	632	0.254244178533554	0.82001	65.93	0.104806470235566	0.786020040512085
YDR457W	0.5827122555801986	3267	0.452666997909546	0.38357	124.83	0.0903473168269858	0.628196477890015
YDR458C	0.8662219102576931	662	0.219941675662994	0.78971	39.94	0.0786337414225451	0.18988099694252
YDR459C	0.8861346236576955	373	NA	0.87655	26.84	0.0126359352973549	0.186716020107269
YDR460W	0.9079616330375798	320	0.251661419868469	0.89101	34.34	0.0935634426837778	0.261645257472992
YDR461C-A	0.9696086503783665	79	NA	NA	NA	NA	0.21178574860096
YDR461W	0.995368717001971	35	NA	0.99574	474.37	5.12978708787838	5.32023334503174
YDR462W	0.9469552509600441	146	NA	0.94145	64.95	0.280912018626565	0.285425364971161
YDR463W	0.9053376219835191	518	0.632923603057861	0.85302	65.71	0.22422462587275	0.555091202259064
YDR464W	0.7361695744759027	1434	0.150566220283508	0.65677	39.13	0.055788750323274	0.344535917043686
YDR465C	0.9231036598503379	411	0.63773787021637	0.88297	70.72	0.260307409556804	0.744595170021057
YDR466W	0.8171627388585649	897	NA	0.7476	32.44	0.0397009510250776	0.13457527756691
YDR468C	0.9565106641401953	223	NA	0.93442	47.24	0.302546479073458	0.692858219146729
YDR469W	0.9749872810623055	174	NA	0.94721	62.15	0.147588247727636	0.203169241547585
YDR470C	0.901421514230372	501	0.148613139986992	0.86547	28.82	0.0769206300878596	0.442441433668137
YDR471W	0.9881275121199725	135	NA	0.97832	1745.67	13.0205209971125	4.91634798049927
YDR472W	0.9261951708733345	282	0.341063767671585	0.91385	42.43	0.138407030979533	0.311770975589752
YDR473C	0.8855892345371925	468	0.135564878582954	0.86161	16.89	0.0516480757937778	0.169674605131149
YDR475C	0.763755862677605	875	NA	0.72656	22.81	0.0285089453585754	0.175267443060875
YDR476C	0.9415202958855359	223	NA	0.90527	83.05	0.194266866237058	0.339766144752502
YDR477W	0.8988161381933257	632	0.659474790096283	0.83174	86.69	0.257535294824631	1.13922083377838
YDR478W	0.9489817444260207	197	NA	0.92788	21.13	0.0514384060454628	0.195635661482811
YDR479C	0.879451647987569	553	0.0912805497646332	0.8133	25.76	0.0400335937425778	0.187328308820724
YDR480W	0.9198445705266713	322	NA	0.89436	27.12	0.0721397473774941	0.334924966096878
YDR481C	0.9059315501502498	565	1.91800785064697	0.82499	259.55	0.765992390767229	0.81747305393219
YDR482C	0.9287267843714484	134	NA	0.9306	35.36	0.0842009259611936	0.0918792858719826
YDR483W	0.9270873250036077	441	NA	0.90346	295.29	0.88877405530248	2.05396199226379
YDR484W	0.8936460611576972	640	0.129787012934685	0.82151	24.11	0.0494731336353182	0.266507178544998
YDR485C	0.8297487259794933	794	0.143687799572945	0.77475	23.09	0.0523967661502439	0.226335197687149
YDR486C	0.9561582083270765	228	0.714269697666168	0.92665	61.03	0.235647432578383	0.4050332903862
YDR487C	0.9594389475678214	207	NA	0.93615	NA	NA	1.246333360672
YDR488C	0.8016933931070603	532	0.0887096077203751	0.81621	23.27	0.0259478280900708	0.0637631788849831
YDR489W	0.9289638535793594	293	0.19735498726368	0.91415	24.61	0.0609845640377504	0.399543851613998
YDR490C	0.8315714334503984	765	0.179333165287971	0.77158	34.37	0.0615798206205803	0.159423410892487
YDR492W	0.9328359409342456	315	0.370513141155243	0.91392	40.34	0.169497669383526	1.10323297977448
YDR493W	0.9621370006262744	122	NA	0.95959	42.01	0.214817392684707	0.257563680410385
YDR494W	0.9267117681268339	360	0.325846135616302	0.88644	43.49	0.138227973418812	0.466426640748978
YDR495C	0.8424680937935628	1010	0.0962784588336945	0.71565	19.18	0.0331138535390971	0.0866347104310989
YDR496C	0.9210606776886215	655	1.32092463970184	0.83751	119.14	0.569585309108175	1.75143611431122
YDR497C	0.8984502790768324	583	1.11549293994904	0.84389	237.65	0.417816667192941	1.49541974067688
YDR498C	0.9272297130574443	382	0.1991126537323	0.88024	32	0.0707014387539871	0.387475997209549
YDR499W	0.8474391536330843	746	0.0584213025867939	0.78123	19.04	0.0230282458714124	0.118873879313469
YDR500C	0.9868450308012635	87	NA	0.98516	2763.84	22.1567790966277	7.44167041778564
YDR501W	0.8858762385576417	520	0.0906936377286911	0.84484	11.9	0.0288498058855885	0.504172742366791
YDR502C	0.9631528745657236	383	NA	0.92431	353.99	2.85882731460762	4.18264865875244
YDR503C	0.9276794189734365	273	0.188206106424332	0.916	32.33	0.059443666679141	0.307689130306244
YDR504C	0.9721377277320823	126	NA	0.96281	29.84	NA	0.817655444145203
YDR505C	0.8351338611203115	840	0.292087882757187	0.79188	59.46	0.103198217216873	0.540083587169647
YDR506C	0.8790143110485567	607	0.113542065024376	0.83297	18.05	0.0419015636267123	0.363375306129456
YDR507C	0.8400162689124426	1141	0.528938353061676	0.71058	79.6	0.208372386960022	0.813511073589325
YDR508C	0.8615916567360097	662	NA	0.82893	258.77	0.780997828874374	1.33238089084625
YDR510W	0.9871434766987254	100	NA	NA	702.65	4.42029787303659	2.31318855285645
YDR511W	0.9583949485589194	132	NA	0.94992	54.77	0.185666922422407	0.304723590612411
YDR512C	0.9421103902684328	186	NA	0.93595	60.79	0.268668891928233	0.130619242787361
YDR513W	0.9830766908550729	142	NA	0.95853	204.43	1.30146890956896	1.27121162414551
YDR514C	0.8921032429393344	482	0.222469866275787	0.85403	27.41	0.0761548993601193	0.194063499569893
YDR515W	0.9357244535322272	446	0.231836453080177	0.88588	31.49	0.10800850746463	0.588316857814789
YDR516C	0.895046449435427	499	NA	0.86435	110.83	0.475833451004482	1.34359323978424
YDR517W	0.9046877642535157	371	0.634142220020294	0.86804	109.15	0.245010262694259	0.305005043745041
YDR518W	0.9321491116177358	516	0.728533089160919	0.87711	72.73	0.276074682365733	1.18479299545288
YDR519W	0.9845951401467244	134	NA	0.96449	168.42	0.779124143393298	1.16758286952972
YDR520C	0.8427257492041699	771	NA	0.75928	16.83	0.0297041302406335	0.195571914315224
YDR522C	0.9380260774566863	501	0.00183345109689981	0.86469	0.1	NA	0.749419331550598
YDR523C	0.9040143758160628	489	NA	0.85918	2.51	NA	0.396105259656906
YDR524C	0.9106573164146543	481	0.111753784120083	NA	41.25	0.0449739041489072	0.463574647903442
YDR524C-B	0.9973113563225856	65	NA	NA	NA	NA	11.9498596191406
YDR525W-A	0.9794801767118289	78	NA	NA	NA	NA	0.707569062709808
YDR527W	0.9206841826050456	438	0.36982849240303	0.88346	62.56	0.159405655267008	0.451769888401031
YDR528W	0.907602194829744	422	0.149647310376167	0.88067	37.7	0.0461663233431999	0.380872488021851
YDR529C	0.976244414500174	126	NA	0.96517	198.02	0.740999709991844	1.02309727668762
YDR530C	0.9294969846663873	324	0.172751292586327	0.89057	28.47	0.0510731342346624	0.330129325389862
YDR531W	0.9422676028791946	366	0.514288187026978	0.89073	97.09	0.221350232203381	0.416318237781525
YDR532C	0.9338321736742796	384	0.126571133732796	0.8699	17.64	0.0413163895969557	0.117373540997505
YDR533C	0.9691996741405037	236	0.316416919231415	0.95072	31.36	0.176188946971466	1.45189428329468
YDR534C	0.9495034373632126	527	0.204686149954796	0.87601	12.68	0.0508591293420284	2.23885917663574
YDR536W	0.9004585873212861	568	0.00176235218532383	0.85606	0.17	NA	1.22648954391479
YDR538W	0.9466549872154502	241	0.165023431181908	0.92478	32.95	0.0597280659438875	0.643904566764832
YDR539W	0.9087349865816655	502	0.510691463947296	0.85675	66.14	0.182611240258737	0.807144165039062
YDR540C	0.9657565415472739	178	NA	0.95444	8.8	0.0226438958499864	0.388075083494186
YDR541C	0.9470738847038175	343	0.0838819369673729	0.90494	29.47	0.0335051819108117	1.08821678161621
YDR542W	0.9923485186239449	119	NA	0.98136	NA	NA	6.84533214569092
YDR545W	0.5455621673690886	1795	NA	NA	NA	NA	0.0957991555333138
YEL001C	0.9646576567437194	224	NA	0.93842	275.38	1.15499865553425	0.850692451000214
YEL002C	0.9300102204452991	429	2.33722686767578	0.87782	242.3	0.805197497028568	1.03115367889404
YEL003W	0.9804165134680612	110	NA	0.96538	187.55	0.648992904072922	0.434484452009201
YEL004W	0.9125220808989869	341	0.127119109034538	NA	16.26	0.0431384132861315	0.120115675032139
YEL005C	0.9502690483367089	281	0.0501782782375813	0.90866	17.1	0.0217702613073755	0.231886073946953
YEL006W	0.9301573329635789	334	0.103698119521141	NA	42.9	0.0623555353451304	0.230597600340843
YEL007W	0.9173429840967621	665	0.419868022203445	0.82597	NA	NA	0.648621082305908
YEL009C	0.9682038565346586	280	NA	NA	894.09	0.107058856358836	1.68457984924316
YEL011W	0.8563777920927319	703	0.12325394153595	0.80857	20.55	0.0471899550343094	1.07634007930756
YEL012W	0.9590200027103728	217	NA	0.93743	35.67	0.133364993982258	0.239768013358116
YEL013W	0.9070107368658312	577	1.05833554267883	0.87196	168.33	0.443531761284647	1.23564875125885
YEL015W	0.8932612193905932	550	0.537203311920166	0.85257	70.12	0.238889227995857	0.585145115852356
YEL016C	0.8639634553039984	492	0.0736690238118172	NA	32.14	0.0244160740453988	0.11690741032362
YEL017C-A	0.9945774573578372	42	NA	NA	NA	NA	4.39863109588623
YEL017W	0.9155299744606858	336	NA	0.88628	61.48	0.177822462935776	0.200198084115982
YEL018W	0.9353460318056933	278	NA	0.90676	31.22	0.0844345473425711	0.235227093100548
YEL019C	0.9352539059845821	266	0.10374017059803	0.91501	11.43	0.0387667465176592	0.366006314754486
YEL020C	0.8673116155521114	559	0.0964500680565834	0.81909	20.13	0.030705639709949	0.338848173618317
YEL020W-A	0.9819640355773311	86	NA	NA	NA	NA	0.694305777549744
YEL021W	0.9581088164579578	266	0.00296608172357082	0.9313	NA	NA	1.15397930145264
YEL022W	0.7748191071154512	1458	0.444600284099579	0.64885	94.38	0.171371212040025	0.567485868930817
YEL023C	0.8489781555716664	681	9.769155876711e-4	0.80137	11.26	NA	0.235491752624512
YEL024W	0.9673056777890009	214	NA	0.94477	68.9	0.463653825609426	2.61147856712341
YEL025C	0.76837661692516	1187	NA	0.68223	34.92	0.019236099953756	0.19887787103653
YEL026W	0.9886588634221115	125	NA	0.98148	728.45	5.708345702143	6.12863063812256
YEL027W	0.97858530857535	159	NA	0.97028	1386.31	9.98760677815222	5.52745866775513
YEL029C	0.9274464107758394	311	0.198979794979095	0.90552	38.8	0.065728827649059	0.298122227191925
YEL030W	0.8994039334530772	643	NA	0.84254	9.93	NA	1.19133520126343
YEL031W	0.8476901071849594	1214	2.00455069541931	0.73403	336.4	0.994962490921376	2.11749267578125
YEL032W	0.8426798769689969	970	0.393695265054703	0.74644	79.32	0.156955110563496	1.22509336471558
YEL033W	0.9507493797284876	138	NA	0.94334	NA	NA	0.114382930099964
YEL034W	0.9900474803034892	156	NA	0.97831	4073.52	54.3831472748526	10.7956323623657
YEL036C	0.8789188298095376	499	0.505785703659058	0.84627	79.24	0.183617357801576	0.724876999855042
YEL037C	0.93385437209963	397	2.38263940811157	0.88945	182.14	0.981352684933244	0.86119669675827
YEL038W	0.9337265342360885	226	0.34302482008934	0.93373	92.58	0.275396434589509	0.294366985559464
YEL039C	0.9811263167848037	112	NA	0.97001	NA	NA	0.991551518440247
YEL040W	0.9328417819770686	466	2.87905883789062	0.87797	390.03	1.31740751288788	1.97785842418671
YEL041W	0.8974482042517722	494	0.0415461622178555	0.84126	10.24	0.0157557724514051	0.138561829924583
YEL042W	0.911488270701864	517	1.57147896289825	0.87224	188.78	0.652369568769537	1.5787445306778
YEL043W	0.8336981225547399	955	0.167352393269539	0.74832	54.41	0.0582889715140795	0.599592685699463
YEL044W	0.9362925658404833	165	NA	NA	71.75	0.262280869848499	0.295532643795013
YEL046C	0.9337733590182655	386	NA	0.90957	444.84	2.49808891843403	2.84445261955261
YEL047C	0.9297980012586202	469	1.54946410655975	0.88449	158.11	0.684704624808085	2.17201519012451
YEL048C	0.9807174751461192	151	NA	0.94926	52.45	0.0964873448209878	0.415449857711792
YEL049W	0.9926839787687866	119	NA	0.97711	NA	NA	6.26893043518066
YEL050C	0.9047215723603906	392	0.322975844144821	0.8865	58.73	0.13546637490154	1.13041496276855
YEL051W	0.9753528305042245	255	3.68631339073181	0.94827	500.8	2.2847452154578902	2.40760827064514
YEL052W	0.8800531055830577	508	0.290390282869339	0.84444	62.56	0.100780200917673	0.349209785461426
YEL053C	0.8571376399633072	732	0.13105434179306	0.81002	32.36	0.0525736637051664	0.565027415752411
YEL054C	0.9892402839946743	164	NA	0.97043	NA	NA	5.69264268875122
YEL055C	0.835417106478729	1021	0.765670418739319	0.72943	130.36	0.313495761221869	0.554953694343567
YEL056W	0.9253226857312433	400	0.308952271938324	0.88634	63.33	0.149713269169438	0.428703218698502
YEL057C	0.9422585898725137	232	0.0166113022714853	0.92899	4.01	NA	0.427202105522156
YEL058W	0.8736163635970741	556	1.01975464820862	0.82073	130.94	0.358851786439392	0.747792303562164
YEL059C-A	0.9693764538382064	73	NA	NA	NA	NA	0.197381362318993
YEL060C	0.923873188253179	634	0.965416610240936	0.85553	96.8	0.478928264585746	2.5403881072998
YEL061C	0.8407831040147069	999	NA	0.72794	41	0.0550724156578748	0.413862258195877
YEL062W	0.867293793184094	614	0.0882892683148384	0.82326	23.37	0.0279830855320076	0.349190682172775
YEL063C	0.9116941937162715	589	0.547565996646881	0.85928	96.68	0.314059509137978	1.65759611129761
YEL064C	0.8996037802076068	479	0.0732070356607437	0.85731	15.07	0.0263571228234484	0.274774253368378
YEL065W	0.8847903053899331	627	1.06374311447144	0.8474	164.88	0.468456752167734	1.36688888072968
YEL066W	0.963256586484418	178	NA	NA	84.96	0.28729227915275	0.423855781555176
YEL067C	0.9212857112364838	194	NA	NA	6.06	NA	0.119191579520702
YEL068C	0.9744448997576596	109	NA	0.96679	NA	NA	0.336600542068481
YEL069C	0.8916682750785717	563	NA	0.8257	NA	NA	1.4290714263916
YEL070W	0.934387684579493	501	NA	0.87511	NA	NA	2.28611636161804
YEL071W	0.9386734484989231	495	NA	0.87178	428.15	1.9001977253598	1.63700985908508
YEL072W	0.9564297715539735	230	0.0247799027711153	0.93093	20.88	NA	0.206335127353668
YEL073C	0.984926670700351	106	NA	0.9644	9.2	NA	0.278875201940536
YEL075C	0.9680372122713021	121	NA	0.95976	NA	NA	0.429023683071136
YEL076C	0.9218208602301774	215	NA	0.92243	NA	NA	0.165503814816475
YEL077C	0.656919435612977	1276	NA	0.63554	NA	NA	0.139499455690384
YER001W	0.8410545806598724	761	0.53661060333252	0.79592	76.21	0.185235020681478	0.579197466373444
YER002W	0.9475114558639837	230	2.00996661186218	NA	67.11	0.776682220281205	0.825465142726898
YER003C	0.9341365770203423	428	3.97781443595886	0.90757	305.15	1.78378900088506	2.27057576179504
YER004W	0.9289995322219323	230	1.66823649406433	0.92801	145.3	0.532552993967137	0.428091824054718
YER005W	0.8234905188284475	629	0.146818339824677	0.81337	44.21	0.0557437715127595	0.175845861434937
YER006W	0.9261891709601452	519	1.74275386333466	0.85989	186.26	0.771842923427919	1.44319677352905
YER007C-A	0.9769513063632889	180	NA	NA	NA	NA	1.58239483833313
YER007W	0.895362040489721	517	NA	0.85744	9.79	0.0229111489412585	0.205517664551735
YER008C	0.7732560263363806	1335	0.221908837556839	0.66192	48.55	0.0860325862622206	0.536586880683899
YER009W	0.9901535344466185	124	NA	0.97732	742.15	4.56353347087744	2.80802369117737
YER010C	0.9468049002749578	233	0.434497177600861	0.92656	55.31	0.107979998341792	0.249765858054161
YER011W	0.988773289365931	253	NA	0.95829	NA	NA	6.77237701416016
YER012W	0.9699948521798536	197	NA	0.94448	308.46	1.3522932074302	1.2688215970993
YER013W	0.7553194650685954	1144	NA	0.70657	24.76	0.0490767195655751	0.237252071499825
YER014W	0.8850711772437417	538	0.212397143244743	0.85436	41.36	0.0837857050039772	0.364582300186157
YER015W	0.8660010971486046	743	NA	0.8024	7.14	0.00826702246559517	0.850662887096405
YER016W	0.9270203871007987	343	0.390821248292923	0.89891	72.39	0.180633726283378	0.168738588690758
YER017C	0.844277912654695	760	0.279247879981995	0.7739	73.79	0.0934206957099581	0.667476892471313
YER018C	0.9183883205412409	220	NA	0.90782	32.74	0.0466177614297917	0.113026425242424
YER019C-A	0.9877596721467244	87	NA	NA	NA	NA	1.34183514118195
YER019W	0.8623313778100764	476	NA	0.84719	53.03	0.112316058577895	0.616483569145203
YER020W	0.8741582574022304	448	0.285582989454269	0.8353	46.15	0.100969807253989	0.213555559515953
YER021W	0.9111265221577733	522	1.59271812438965	0.84779	209.56	0.58864366088457	1.11846733093262
YER022W	0.8908333265698701	686	0.219707369804382	0.82362	39.76	0.0999535598500407	0.449958503246307
YER023W	0.9648033607931171	285	5.4651517868042	0.91571	506.08	2.06946104060507	1.81345224380493
YER024W	0.8096251264887547	922	NA	0.76277	10.5	0.00402775492445041	0.61005574464798
YER025W	0.9141033940906336	526	4.37274265289307	0.87995	367.1	2.1907239215193	2.82122492790222
YER026C	0.9468044538128988	275	NA	0.91989	201.85	0.866213554915046	1.06766676902771
YER027C	0.9327507820135954	416	0.907825291156769	0.86474	74.23	0.344349320185103	0.550650060176849
YER028C	0.8749859330640792	393	0.104623287916183	0.87645	22.73	0.0334786799824303	0.156931817531586
YER029C	0.9376756435640486	195	NA	0.93216	43.44	0.211015556006528	0.198192715644836
YER030W	0.9933990161848025	152	NA	0.96607	174.66	1.44161589186433	1.13651216030121
YER031C	0.9635031908511078	222	NA	0.93924	168.61	0.927822441989211	0.934940338134766
YER032W	0.8078152333567747	875	NA	0.7498	27.08	0.0528865564221528	0.337342590093613
YER033C	0.8119484766276392	1075	NA	0.71645	15.64	0.022011362756852	0.146454766392708
YER034W	0.9392550574479461	184	NA	0.9301	30.59	0.132184419637668	0.113255999982357
YER035W	0.9518078396160493	144	NA	0.94086	41.75	0.174612852557553	0.184934213757515
YER036C	0.9537945781194312	609	NA	0.87593	481.17	2.21572968598133	3.33374285697937
YER037W	0.9359431549631894	320	0.24734465777874	0.91295	35.26	0.117881746618407	0.356921911239624
YER038C	0.9235293012933309	463	0.0368218794465065	0.87278	16.44	0.0179383869547274	0.448931127786636
YER038W-A	0.9675448314115837	125	NA	NA	NA	NA	0.458684712648392
YER039C	0.9419434035924277	248	0.00431534741073847	0.9112	5.14	NA	0.301943093538284
YER039C-A	0.9791525834820458	71	NA	NA	NA	NA	0.251810491085052
YER040W	0.8626049549564233	729	0.129242300987244	0.7885	23.53	0.0371813868413754	0.231844007968903
YER041W	0.8278858771375502	758	NA	0.78627	16.28	0.00716921274912888	0.27012026309967
YER042W	0.9663282995718069	183	NA	0.94607	123.04	0.654730792856564	0.609859108924866
YER043C	0.9548947204083067	448	13.3389205932617	0.93872	1199.01	10.5900895844874	6.19102907180786
YER044C	0.9793321205301055	147	NA	0.97164	90.12	0.503294952982155	2.96218657493591
YER044C-A	0.9007766333129024	407	0.00249725091271102	NA	NA	NA	0.149016842246056
YER045C	0.8960644100023174	488	0.0541139468550682	0.85588	11.98	0.0185514522251236	0.653627097606659
YER046W	0.9654064799858328	142	NA	NA	21.34	0.0267108016316614	0.369467377662659
YER047C	0.8189413640069422	896	0.116137400269508	0.75146	17.83	0.0394921067915176	0.318222612142563
YER048C	0.944723063159566	390	NA	0.90218	139.84	0.817679410918588	0.955603420734406
YER048W-A	0.9750470152366674	93	NA	NA	NA	NA	1.27890419960022
YER049W	0.9047105574838182	643	1.12045574188232	0.84082	153.07	0.550461338298585	1.91745781898499
YER050C	0.9674600864230462	137	NA	0.95235	86.66	0.382390655558899	0.395537465810776
YER051W	0.8823104725047443	491	0.0608179569244385	0.85274	19.91	0.0286264410285875	0.176927655935287
YER052C	0.9312644808798611	526	1.20674812793732	0.88061	128.87	0.517040887075883	1.97194755077362
YER053C	0.9410952737610023	299	0.176244333386421	0.91571	32.15	0.0862659530313046	0.91917085647583
YER053C-A	0.9972590338747108	36	NA	NA	NA	NA	3.85951662063599
YER054C	0.891111208451342	547	NA	0.86531	3.68	NA	0.385357230901718
YER055C	0.9533308443296185	296	3.83150267601013	0.91104	522.47	1.49788334183294	1.47004795074463
YER056C	0.925465148337213	532	NA	0.86672	211.91	0.859395662857272	1.63586342334747
YER056C-A	0.9872628185746488	120	NA	NA	NA	NA	8.78194808959961
YER057C	0.983108692145929	128	NA	NA	274.69	1.7408623669547	2.33924174308777
YER058W	0.954547894343099	106	NA	0.95966	22.54	0.107127242817938	0.149193689227104
YER059W	0.8933313497746408	419	0.255389034748077	0.85871	35.97	0.0894975463913894	0.172039657831192
YER060W	0.8996537294302448	527	NA	0.84206	29.92	0.0393882878582725	0.836951196193695
YER060W-A	0.9084245335065193	529	NA	NA	NA	NA	1.21347880363464
YER061C	0.9258844270200167	441	0.170918345451355	0.86179	35.3	0.0603077283322962	0.336011290550232
YER062C	0.9555949267199838	249	1.98757016658783	0.94185	183.47	1.22067771578993	2.25348782539368
YER063W	0.9652209529891076	217	NA	0.9378	128	0.684163237461346	1.16003394126892
YER064C	0.9001049191556001	504	1.11527597904205	0.83655	122.01	0.352344844044759	0.358731269836426
YER065C	0.9014336160268662	556	0.00865854881703854	0.88003	8.31	NA	1.86319851875305
YER066W	0.9493499134432293	184	NA	0.93576	NA	NA	0.367769479751587
YER067W	0.9792335111720563	160	NA	0.94748	56.86	0.252475781865258	0.804538011550903
YER068W	0.8907781321906855	586	0.635941922664642	0.85049	52.65	0.224186901543419	0.735064685344696
YER069W	0.8695678314420193	862	NA	0.78223	33.76	0.0599612003517222	1.40220963954926
YER070W	0.896325876069723	887	NA	0.80701	350.1	1.3459277504199	2.68253040313721
YER071C	0.9817636345081555	125	NA	0.95391	53.51	0.138122122829779	0.289678692817688
YER072W	0.972217870780333	128	NA	0.96142	1371.9	6.52871690478956	0.714794516563416
YER073W	0.927871917583692	519	1.20866811275482	0.87377	211.34	0.578179009108295	1.46521925926208
YER074W	0.9940525353165137	134	NA	0.985	NA	NA	11.2948026657104
YER074W-A	0.9823318196527504	84	NA	NA	NA	NA	0.344771265983582
YER075C	0.8068827897442998	927	NA	0.74333	28.05	0.0406468615445343	0.354502558708191
YER076C	0.9347920960596346	301	0.0684800893068314	0.90752	15.16	0.0194148412212157	0.646079063415527
YER077C	0.8424958177303495	687	NA	0.80174	20.32	0.0380333394997466	0.156430944800377
YER078C	0.8820681874222662	510	NA	0.86101	34.29	0.0617220437937154	0.724161326885223
YER079W	0.9612851227612398	209	NA	0.94247	NA	NA	0.448720693588257
YER080W	0.9018280612829419	626	0.930893361568451	0.84747	129.51	0.450617685930719	1.06884515285492
YER081W	0.9589092753824036	468	NA	0.90571	35.36	0.0539182807896137	2.75595784187317
YER082C	0.9142245987515377	553	0.58227956295013406	0.85257	75.15	0.273337665213874	0.89960134029388406
YER083C	0.9269766883564869	284	NA	NA	102.23	0.312795010017308	0.570415377616882
YER084W	0.9475404155740761	127	NA	NA	NA	NA	0.180969268083572
YER085C	0.9185349016333845	172	NA	0.93939	0.28	NA	0.128395169973373
YER086W	0.9249674939091801	575	NA	0.86787	202.07	0.732355590413751	2.6344587802887
YER087C-B	0.9917369360223535	81	NA	NA	NA	NA	1.14907312393188
YER087W	0.8621299423265567	575	0.178470820188522	0.83625	24.52	0.0675299232494294	0.26457342505455
YER088C	0.8445170417765882	669	0.475567132234573	NA	63.32	0.153887857998487	0.913327097892761
YER089C	0.8874031718222142	463	0.934273362159729	0.85883	163.02	0.329826017792731	0.532462477684021
YER090W	0.9288680149755689	506	2.12346339225769	0.88129	183.46	1.025142751812	1.56574594974518
YER091C	0.9487299393335383	766	7.32850646972656	NA	673.48	5.46334793744512	6.53177881240845
YER092W	0.9733084469868294	124	NA	0.95144	92.52	0.270255066392549	0.166359961032867
YER093C	0.7213103460328594	1429	NA	0.60398	24.61	0.0240113451921289	0.120255924761295
YER093C-A	0.9646255920477641	136	NA	NA	NA	NA	0.330901265144348
YER094C	0.9592902932220512	204	NA	NA	257.84	0.893219843619383	1.04499089717865
YER095W	0.9045347964094662	399	0.521913111209869	0.87795	53.4	0.189453614817104	1.0318329334259
YER096W	0.9203364829951111	511	0.0109783066436648	0.85062	2.79	NA	0.536748468875885
YER098W	0.8476709103764746	753	0.0368194505572319	NA	13.51	0.0125462925347544	0.25059911608696
YER099C	0.9209648655840068	317	0.780911147594452	0.89134	65.93	0.227791305379272	0.413419634103775
YER100W	0.9560759767069934	249	NA	0.92939	88.98	0.665713776654656	0.546997845172882
YER101C	0.9180790114081641	429	0.167993009090424	0.89123	15.11	0.0593992981364898	0.563907027244568
YER102W	0.9830922853640293	199	NA	0.96898	NA	NA	7.7663369178772
YER103W	0.8868499183955897	641	0.213820070028305	0.82331	24.22	0.0951613822962731	1.25067782402039
YER104W	0.940995214155996	207	NA	0.93492	16.8	0.0774903753143966	0.276429265737534
YER105C	0.7567143035539149	1390	NA	0.64541	101.65	0.125352849534544	0.34813916683197
YER106W	0.9310912451146395	301	0.0043890499509871	0.9135	0.33	NA	0.210787609219551
YER107C	0.9067676175197198	364	0.584794402122498	0.88533	71.06	0.221696460509109	0.240916639566422
YER110C	0.88546130548917	1112	4.52111053466797	0.78825	504.31	2.49196027786555	2.95409679412842
YER111C	0.8240064071798404	1092	0.171848386526108	0.71144	45.79	0.0555243048764393	0.265830904245377
YER112W	0.9795943150972054	186	NA	0.95566	102.64	0.635489137502383	1.58100485801697
YER113C	0.8467348267753947	705	NA	0.79552	55.63	0.070064420080311	0.13545435667038
YER114C	0.7944430485043872	1039	NA	0.72059	62.51	0.149177423250104	0.425650835037231
YER115C	0.927220216108321	190	NA	0.93242	38.91	0.0177857357182203	0.241448700428009
YER116C	0.9242378034877423	273	0.151598647236824	0.91423	25.68	0.0603921063727857	0.272553831338882
YER117W	0.9879276998903449	136	NA	0.97477	NA	NA	6.50117778778076
YER118C	0.9365213654674696	366	0.602733314037323	0.90196	77.64	0.235445932958868	0.787075340747833
YER119C	0.8773629662330543	447	0.310789197683334	NA	42.4	0.0976166882293459	0.307552993297577
YER120W	0.9659998660399416	243	NA	0.92516	415.3	2.47893799765646	1.21049809455872
YER121W	0.9829461580765306	113	NA	0.96585	6.48	NA	0.560081362724304
YER122C	0.9151333994615726	492	1.82222008705139	0.86862	176.39	0.73518978826827	0.644362449645996
YER123W	0.8806972875117013	523	NA	0.87181	46.96	0.113532545322915	0.518862783908844
YER124C	0.8974811485746268	572	1.50710713863373	0.84437	240.49	0.603167608859292	0.341072231531143
YER125W	0.8606765438038765	808	NA	0.80249	207.93	0.521910744486962	1.21894109249115
YER126C	0.9541141620222301	260	1.78847539424896	0.94098	168.01	1.08255126351998	2.16966795921326
YER127W	0.9276637618110035	356	0.599734544754028	0.90427	77.89	0.251803140660375	0.778975605964661
YER128W	0.9570062979716975	202	NA	0.94041	15.27	0.0593763396893181	0.391953974962234
YER129W	0.7354583629813737	1141	0.0843322053551674	0.69466	43.27	0.0320666428890043	0.0891809388995171
YER130C	0.9117567082958375	442	0.256983131170273	0.86423	37.99	0.0826364028186311	0.57026731967926
YER131W	0.983192619129359	118	NA	0.98309	2027.72	14.3674396231098	6.90035438537598
YER132C	0.6873907366058722	1752	0.0633237585425377	0.55688	36.86	0.0205446836115999	0.273499190807343
YER133W	0.9296505832946685	311	2.97398662567139	NA	318.95	1.40712233303122	1.53589737415314
YER134C	0.958744812347076	177	NA	0.94445	59.44	0.183664369770977	0.348942160606384
YER136W	0.9328781686233888	450	2.02777624130249	0.90028	236.69	1.14982679395741	1.42525386810303
YER137C	0.9665005649854221	147	NA	0.94844	18.95	0.0479706704308518	0.197938367724419
YER138W-A	0.9912200683870952	33	NA	NA	NA	NA	0.253130108118057
YER139C	0.9512984958790763	225	0.36330634355545	NA	24.39	0.0962479464422156	0.233038231730461
YER140W	0.8566557220299149	555	NA	0.81338	28.32	0.0334491490245799	0.0988064706325531
YER141W	0.9005370288441549	485	0.652020215988159	0.86034	NA	NA	1.38649797439575
YER142C	0.9381281873879521	295	0.193359926342964	0.90465	30.76	0.0639147054339302	0.267265945672989
YER143W	0.908527915877805	427	0.541776657104492	0.84958	38.87	0.177812893704602	0.456029415130615
YER144C	0.780793645689076	804	NA	0.74608	29.1	0.0279605171668377	0.180926486849785
YER145C	0.908381661297531	403	NA	NA	305.4	0.935032697690049	1.52266681194305
YER146W	0.9847836189092412	92	NA	0.96573	268.83	0.678676887173284	0.404681086540222
YER147C	0.8086950036877979	623	NA	NA	19.95	0.0274893073583788	0.070718951523304
YER148W	0.9585108974603421	239	1.7261962890625	NA	199.93	0.733033639031519	0.938370585441589
YER149C	0.9235001146229638	419	0.197619214653969	0.8646	46.29	0.0774027209238193	0.252359211444855
YER150W	0.9868773587532128	147	NA	0.9536	16.96	0.05838428764781	1.11856627464294
YER151C	0.8658065007144092	911	0.590109348297119	0.78271	88.5	0.248192311250613	0.930919587612152
YER152C	0.8429067145631772	442	NA	0.83348	102.43	0.0981493180153153	0.176856368780136
YER153C	0.8812058854763877	253	NA	0.90014	34.3	0.0193077484963886	0.077534131705761
YER154W	0.8853987188444776	401	0.385440737009048	0.87436	82.39	0.119591627677395	0.802664995193481
YER155C	0.69673319813161	2166	0.408816039562225	0.52315	146.69	0.112102709900962	0.553557276725769
YER156C	0.9294708830356486	337	1.56423246860504	0.89927	142.98	0.576630086188312	1.01234936714172
YER157W	0.8664032062374237	800	0.189373150467873	0.80164	43.68	0.0753491881952511	0.831457793712616
YER158C	0.8539877654942432	572	0.0491680316627026	0.82017	7.13	0.0133551847440022	0.407833009958267
YER159C	0.9718700113461868	141	NA	0.9538	76.25	0.306126022834907	0.169125095009804
YER161C	0.9125068444178921	332	NA	0.88777	46.7	0.136862110289921	0.169168740510941
YER162C	0.8009396023588539	753	0.0817579254508018	0.79537	10.9	0.0265025477680303	0.280006289482117
YER163C	0.9258544007727396	231	0.381636172533035	0.92352	67.03	0.125304868376202	0.170539379119873
YER164W	0.7589079231928595	1467	0.494053363800049	0.66812	76.54	0.225191904891633	0.780337810516357
YER165W	0.9589340376711394	576	10.8961477279663	0.89513	1120.67	8.52403177283148	4.37943601608276
YER166W	0.7257923059520903	1570	0.342193782329559	0.63446	92.41	0.147161134635423	0.814879477024078
YER167W	0.8481941084367365	850	0.146575674414635	0.77775	35.57	0.0541172684272884	0.464636027812958
YER168C	0.87817838801062	545	0.430644690990448	0.83925	58.23	0.140090381367267	0.346293449401855
YER169W	0.8119890108936958	795	0.114427797496319	0.76728	24.55	0.0372254433450907	0.14843225479126
YER170W	0.9369249433288023	224	NA	0.91651	21	0.0839852875287374	0.164862990379333
YER171W	0.8567920633691875	777	NA	0.78531	43.65	0.0883344165936358	0.52066296339035
YER172C	0.6448168803463745	2162	NA	NA	52.22	0.116667578575608	0.279760122299194
YER173W	0.8462638406700945	658	0.0309928711503744	0.79443	18.67	0.0138878554853092	0.128492340445518
YER174C	0.9560682960543126	243	0.431580126285553	NA	59.7	0.158152234698028	0.318530529737473
YER175C	0.923162831760081	298	NA	0.90372	22.39	0.0687125662894394	0.457104563713074
YER175W-A	0.9822312253612565	53	NA	NA	NA	NA	0.242818370461464
YER176W	0.7797471325831602	1120	0.253798544406891	0.69884	40.13	0.094410794895422	0.49831685423851
YER177W	0.9685918445388271	266	NA	0.93418	1289.53	7.5738014721317	3.18696594238281
YER178W	0.936323735872243	419	6.54081773757935	0.89607	996.83	3.67762842175557	2.636559009552
YER179W	0.9288628122944003	333	0.0214944183826447	0.89786	1.77	NA	0.652360498905182
YER180C	0.927841340557356	266	0.00303150224499404	0.90923	24.15	NA	0.189934030175209
YER180C-A	0.9819854329039694	84	NA	NA	NA	NA	0.375751107931137
YER182W	0.9504148265170907	243	0.411446243524551	0.91953	32.27	0.120294919209633	0.470073789358139
YER183C	0.940777012295305	210	NA	0.92913	71.61	0.183787558904154	0.214040249586105
YER184C	0.8179162473750143	793	0.0134070888161659	0.75649	9.73	0.00450973610512231	0.263760715723038
YER185W	0.9471536566096289	302	0.00647731544449925	0.90767	2.27	NA	0.219307646155357
YER186C	0.9138474482575633	305	0.00606026640161872	0.89795	47.77	NA	0.0974407494068146
YER187W	0.9683415646694495	140	NA	0.94785	4.19	NA	0.204450681805611
YER190W	0.562707799989992	1680	NA	NA	NA	NA	0.0907373428344727
YFL001W	0.8896580581877586	441	NA	0.86969	43.31	0.089393446450789	0.401994228363037
YFL002C	0.8729968727240669	605	0.338407814502716	0.80985	49.7	0.105749957711107	0.353214353322983
YFL003C	0.8282388488948085	877	NA	0.73171	2.3	NA	0.0895173102617264
YFL004W	0.888485425267955	827	1.95326352119446	0.7989	286.55	0.782231871452547	1.22586381435394
YFL005W	0.9675052104691388	214	NA	NA	263.7	1.53698959862191	1.36795794963837
YFL007W	0.6403606741029132	2142	0.370690077543259	0.52023	102.01	0.143047768072039	0.618153870105743
YFL008W	0.8171300341084876	1224	0.32072913646698	0.71703	54.04	0.142757689963628	0.648657202720642
YFL009W	0.8555003687521928	778	NA	0.78101	NA	NA	0.503520727157593
YFL010C	0.9584417900594325	210	NA	0.9408	247.47	1.80370471534754	0.909176766872406
YFL011W	0.868901940571679	545	0.00209137494675815	0.8598	0.36	NA	1.00669848918915
YFL012W	0.9656258512964032	147	NA	0.94339	0.33	NA	0.167469456791878
YFL013C	0.8773831682508831	691	0.280069291591644	0.79686	35.56	0.10650715743929	0.370514452457428
YFL014W	0.9951352871759739	108	NA	0.98498	45.15	0.48211909252404	5.69631814956665
YFL016C	0.8708285648809658	510	0.450141370296478	0.86115	72.52	0.208368146087652	0.872534334659576
YFL017C	0.9597667081019441	158	NA	0.94994	82.95	0.233492832508653	0.364004462957382
YFL017W-A	0.9802252076516768	76	NA	NA	NA	NA	0.257197380065918
YFL018C	0.9360806199796936	498	2.99227571487427	0.89884	300.71	1.56105931646013	1.84910595417023
YFL020C	0.9908932714018773	121	NA	0.97964	NA	NA	4.59761810302734
YFL021W	0.8669457879823375	509	NA	0.8384	28.85	0.0551778374496309	0.214537277817726
YFL022C	0.941095822752543	502	3.77637195587158	0.87388	323.56	1.78009842706164	2.81287789344788
YFL023W	0.8537420561760345	795	0.337168544530869	0.77356	36.48	0.116449169557126	0.156865149736404
YFL024C	0.8103372841331177	831	0.129180982708931	0.75653	33.6	0.0425129238774653	0.407362550497055
YFL025C	0.7989961255815262	1028	0.118150219321251	0.71753	28.31	0.0420127517469124	0.309451729059219
YFL026W	0.9310623422386474	430	2.81176328659058	0.85345	474.33	0.946076524869671	0.529591977596283
YFL027C	0.8752857382325759	496	0.0840424671769142	0.84868	25.55	0.029726055814509	0.232660889625549
YFL028C	0.9511995288700286	288	0.449425160884857	0.9075	51.09	0.175218076009714	1.08091056346893
YFL029C	0.8994535998730733	367	0.204623535275459	0.88412	26.75	0.0702069902680683	0.317744880914688
YFL030W	0.9070405044400065	384	0.0140660414472222	0.87183	7.54	NA	0.456602543592453
YFL031W	0.9346337418318178	237	0.138724192976952	0.90002	1201.83	0.043190006796947	0.239294171333313
YFL033C	0.6738192309725923	1769	NA	0.55297	NA	NA	0.367659062147141
YFL034C-A	0.9845863984593469	121	NA	NA	NA	NA	1.89398944377899
YFL034C-B	0.9269518426686577	286	0.364285171031952	NA	NA	NA	0.169035881757736
YFL034W	0.7739007544895063	1072	0.138344883918762	0.72522	30.91	0.0474620134544823	0.538235068321228
YFL036W	0.7863323181905867	1350	0.240304127335548	0.6897	53.99	0.101221568989551	NA
YFL037W	0.9276718923427169	456	NA	0.87884	475.56	1.96328133868387	2.16441321372986
YFL038C	0.9523248081379673	205	NA	NA	505.52	2.50599680604296	1.22582423686981
YFL039C	0.9704487776280312	374	20.3537139892578	0.94334	2638.16	23.1625431048299	7.83536386489868
YFL040W	0.8776184659561065	539	0.00117294432129711	0.83461	0	NA	0.174433410167694
YFL041W	0.8771632579206217	621	NA	0.817	72.48	0.188002500190563	0.658698439598083
YFL042C	0.8678226139811056	673	0.196655675768852	0.80405	30.3	0.0612912400055204	0.344834536314011
YFL044C	0.9395554109074236	300	0.549082398414612	0.91934	56.08	0.207576931179275	0.966814041137695
YFL045C	0.9791686683868336	253	NA	0.96148	903.69	7.95460342348674	4.78037548065186
YFL046W	0.9543947203435327	206	NA	NA	45.41	0.123644564757507	0.392982721328735
YFL047W	0.8422660770361838	713	0.254313945770264	0.77884	55.21	0.0859382647887263	0.310377508401871
YFL048C	0.9345874338831615	444	NA	0.88104	152.29	0.533895283618633	1.01962268352509
YFL049W	0.8822431147346814	622	0.193898782134056	0.81443	27.89	0.0718221168010948	0.423734247684479
YFL050C	0.8231014311538112	857	NA	0.766	10.15	NA	0.280240148305893
YFL052W	0.8579826572162703	464	0.00914250127971172	0.81871	2.01	NA	0.0936600863933563
YFL053W	0.8953177988848442	590	0.00297594536095858	0.82265	0.42	NA	0.881298780441284
YFL054C	0.8350470434458623	645	0.0304542351514101	0.80326	11.88	0.0108590527457831	0.276109874248505
YFL055W	0.8752907106907505	557	0.00807312224060297	0.82775	5.56	NA	0.352040767669678
YFL058W	0.9614821698001108	339	NA	0.93405	NA	NA	5.50201654434204
YFL059W	0.9618244173336238	297	NA	0.92146	NA	NA	1.53099751472473
YFL060C	0.9462387964776554	221	NA	0.93442	NA	NA	0.284450709819794
YFL061W	0.9426047262760693	224	NA	0.92232	NA	NA	0.35570877790451
YFL062W	0.8982486018394455	378	NA	0.87116	NA	NA	0.262897789478302
YFL064C	0.9463522423114927	173	NA	0.93915	NA	NA	0.212557092308998
YFL065C	0.9636619200883207	101	NA	0.96197	NA	NA	0.246260732412338
YFL066C	0.8891556400846865	391	NA	0.86238	NA	NA	0.134938463568687
YFR001W	0.9589849103371522	203	NA	0.94715	81.06	0.44323855726176	0.824096977710724
YFR002W	0.8802964745933888	838	0.518771290779114	0.76817	96.38	0.190702798441344	0.730842053890228
YFR003C	0.9483478373556713	154	NA	0.94359	71.44	0.290182732858149	0.189487501978874
YFR004W	0.9532066427163751	305	NA	0.91416	176.75	0.987004417044118	1.21417939662933
YFR005C	0.9017246371819441	447	0.200258627533913	0.86658	46.69	0.081976562316044	0.14536064863205
YFR006W	0.9100932996266184	534	NA	0.87005	106.52	0.473410160713345	1.23180711269379
YFR007W	0.9263076811889607	352	0.1574916690588	0.8933	23.14	0.0593167462739236	0.518541514873505
YFR008W	0.9494008628899385	220	NA	0.93112	17.15	0.0692248683045398	0.28744250535965
YFR009W	0.9176468202834712	751	1.57808041572571	0.83418	219.5	0.883273574759007	2.42365646362305
YFR010W	0.9289213705035363	498	NA	0.87702	132.06	0.614303698147162	1.39124393463135
YFR011C	0.9793381787101588	169	NA	0.9512	59.93	0.395376415840204	1.1394031047821
YFR012W	0.9498982257700727	201	NA	0.92027	1.46	NA	0.291394829750061
YFR013W	0.8365788024938672	786	0.208260029554367	0.77603	46.15	0.0839432638388476	0.292134821414948
YFR014C	0.9237130706059807	445	0.2752645611763	0.87414	43.26	0.104615150402934	0.788994073867798
YFR015C	0.8730151353482154	707	0.14971823990345	0.82247	24.47	0.0638187002218542	1.29285669326782
YFR016C	0.8353347284231968	1232	0.395503163337708	0.70465	NA	NA	0.28192874789238
YFR017C	0.9245965913359158	194	NA	0.92943	13.12	0.0348997061828884	0.403793931007385
YFR018C	0.8902001303390442	362	0.26287567615509	0.85955	58.84	0.0761929945002749	0.0805995538830757
YFR019W	0.5961215979173629	2277	NA	NA	NA	NA	0.448989003896713
YFR020W	0.9549140501683812	231	0.0266207344830036	0.93172	NA	NA	0.393825769424438
YFR021W	0.9044295132561485	499	0.268227934837341	0.8447	35.04	0.0822150809667593	0.519838511943817
YFR022W	0.8416020904831982	732	0.0210175681859255	0.76965	13.29	0.0065959799078077	0.396564781665802
YFR023W	0.9073648751716961	610	NA	0.83825	0.89	NA	0.364500224590302
YFR024C-A	0.9241878220877677	458	1.83305561542511	0.8888	NA	NA	1.53426444530487
YFR025C	0.9276139221730706	334	0.322157263755798	0.906	73.16	0.157710828361772	0.30508017539978
YFR026C	0.9460543309030023	168	NA	0.93081	5.24	NA	0.166025131940842
YFR027W	0.9160295064587155	280	0.144044294953346	0.89888	14.19	0.0457026721640536	0.128781616687775
YFR028C	0.8639165980025948	550	0.42290922999382	0.83723	81.37	0.152507072199144	0.419216215610504
YFR029W	0.816575441883968	677	0.0715988576412201	0.77757	18.44	0.0251744913127468	0.131996124982834
YFR030W	0.8968602056338768	1034	0.239366769790649	0.79361	51.88	0.106702980457781	2.0150728225708
YFR031C	0.7932018848951196	1169	NA	0.69449	31.38	0.0368121798808531	0.464333266019821
YFR031C-A	0.986410739404092	253	NA	NA	NA	NA	9.68985652923584
YFR032C	0.9375216236308236	288	NA	0.9176	0.34	NA	1.03538572788239
YFR032C-A	0.9968217251954217	58	NA	NA	NA	NA	6.94152879714966
YFR032C-B	0.9696637911908029	86	NA	NA	NA	NA	0.20903517305851
YFR033C	0.9789473627900359	146	NA	0.9497	117.51	0.311752254514772	0.635538339614868
YFR034C	0.8753953128879381	311	0.517559111118317	0.88633	72.56	0.197540731246833	0.0794200897216797
YFR035C	0.958505937372114	113	NA	0.9519	1.3	NA	0.215396478772163
YFR036W	0.976510941125007	123	NA	NA	37.7	0.160186245906393	0.375364392995834
YFR037C	0.8680137631261452	556	1.27801430225372	0.81698	128.65	0.429009026353581	0.36080938577652
YFR038W	0.8422272856369177	852	0.147888615727425	0.78886	43.16	0.0695427632401597	0.536276876926422
YFR039C	0.8983450139182376	509	0.246741726994514	0.84052	50.47	0.0888291320296762	0.172939524054527
YFR040W	0.8111764818364426	1001	NA	0.74966	62.72	0.105774216489382	0.379395306110382
YFR041C	0.9538949192571651	294	0.476503014564514	0.91996	56.72	0.177466012529874	0.749809384346008
YFR042W	0.9535994849787264	199	NA	0.93365	47	0.11412877713024	0.227841094136238
YFR043C	0.9312733956650399	236	0.170108273625374	0.92299	17.44	0.0640396952512236	0.199458837509155
YFR044C	0.9268669863628998	480	3.67145204544067	0.88799	447.43	1.96923182633127	2.71408176422119
YFR045W	0.9386112652327182	308	NA	0.90549	17.52	0.053956677342196	0.502302587032318
YFR046C	0.91290489432429	360	0.069573201239109	0.87908	14.59	0.0239957179512273	0.135978907346725
YFR047C	0.9450009584627984	294	1.11061942577362	0.91293	112.11	0.426037960088589	1.37427008152008
YFR048W	0.8370940723349605	661	0.135686382651329	0.81758	30.93	0.051507311751582	0.295594781637192
YFR049W	0.9671513869564204	122	NA	0.95133	80.02	0.416528162852935	0.358746230602264
YFR050C	0.9423320990890331	265	NA	0.91702	232.57	1.02086822552259	0.651554763317108
YFR051C	0.908097241905594	545	1.25133872032166	0.84742	171.35	0.565726338502917	1.4003643989563
YFR052W	0.9632776155945192	273	NA	0.91589	189.67	0.70962641059133	0.762501835823059
YFR053C	0.9590619666423326	484	4.27901554107666	0.90704	309.49	2.62979406378708	4.2436408996582
YFR055W	0.9248288196511357	339	0.870113253593445	0.88723	106.68	0.331091034556624	0.535111486911774
YGL001C	0.9468167278589057	348	1.5388822555542	0.89886	163.01	0.668667389048434	1.25387382507324
YGL002W	0.9569573767101147	215	NA	0.93581	77.7	0.140157493265019	0.660762548446655
YGL003C	0.8499044209770541	565	0.113429896533489	0.82532	25.3	0.0379997654394051	0.178559452295303
YGL004C	0.9132999747692818	416	NA	0.88376999999999994	23.13	0.077782590785007	0.19432172179222101
YGL005C	0.9568087488594447	278	0.227741554379463	0.90926	44.28	0.0805949667098158	0.202862203121185
YGL006W	0.7847256451738954	1172	0.167425513267517	0.71751	49.72	0.0610064784147939	0.749293565750122
YGL006W-A	0.9893640710981747	35	NA	NA	NA	NA	0.456417411565781
YGL007C-A	0.9928101041530794	27	NA	NA	NA	NA	0.382157891988754
YGL008C	0.923793712504555	917	NA	0.87574	5373.12	33.3536346425573	7.35306406021118
YGL009C	0.9137929558937133	778	6.96365213394165	0.8589	852.44	4.64261828035585	2.66148114204407
YGL010W	0.9555953897135163	173	NA	0.9303	31.96	0.0504912777638582	0.437368720769882
YGL011C	0.9614506171706736	251	2.30778551101685	0.93229	292.75	1.29500982533945	1.03183841705322
YGL012W	0.8890360890502571	472	NA	0.89066	375.09	1.13963370607869	1.78914701938629
YGL013C	0.7971859350712618	1067	NA	0.70851	55.3	0.062861469791588	0.401315689086914
YGL014W	0.8619529285886288	887	0.420329749584198	0.77085	102.7	0.162568826704099	0.754667639732361
YGL015C	0.9734742210379512	129	NA	0.95843	0	NA	0.371881872415543
YGL016W	0.8135458282462767	1080	0.324168980121613	0.70262	82.59	0.141143772146353	0.991846680641174
YGL017W	0.8507687894888928	502	0.14680814743042	0.85202	23.48	0.0547766308431838	0.190182700753212
YGL018C	0.954854865232928	183	NA	0.94062	25.68	0.127614093371328	1.05193710327148
YGL019W	0.9186500057645633	277	0.967077553272247	NA	127.82	0.372904524597879	0.271563917398453
YGL020C	0.9599210788657939	234	1.05387055873871	0.92254	82.51	0.356222633999172	0.64961051940918
YGL021W	0.8401039523116642	759	NA	0.7855	50.57	0.100796404464286	0.371208399534225
YGL022W	0.8554940845091366	717	1.238236784935	0.81541	280.89	0.460179680188493	1.67335760593414
YGL023C	0.8044026645701768	634	0.253498524427414	0.78157	56.42	0.0774475655746129	0.114628359675407
YGL025C	0.8993094830753855	396	0.200405567884445	0.85919	25.04	0.0796649878359765	0.262517958879471
YGL026C	0.9158594179185725	706	3.88370537757874	0.84118	333.22	2.12165025989073	2.74316811561584
YGL027C	0.8479168987093261	832	NA	0.78677	130.21	0.344049043975473	0.731444001197815
YGL028C	0.9459741930739975	541	1.6847550868988	0.87505	146.92	0.739462243554996	2.30930852890015
YGL029W	0.9776942084777462	119	NA	0.96922	71.77	0.537187460624269	1.30994462966919
YGL030W	0.9957845008349039	104	NA	0.98779	3276.28	38.0934173798173	11.3606939315796
YGL031C	0.9918991302775315	154	NA	0.97208	NA	NA	8.34674739837646
YGL032C	0.9769928428476107	86	NA	0.96957	123.32	0.373902619896749	0.20802053809166
YGL033W	0.9677632847575933	213	NA	0.93596	1.81	NA	0.187373355031013
YGL035C	0.8888999812008328	503	0.387281179428101	0.84633	44.04	0.150613399501713	0.81694895029068
YGL036W	0.8478504369590448	908	0.12684528529644	0.75385	38.12	0.0449663554880402	0.457658678293228
YGL037C	0.9606707025342618	215	NA	0.94386	322.4	2.17937527831057	2.53980040550232
YGL038C	0.8937668900592857	479	0.364167243242264	0.8413	47.06	0.11904444906621	0.508425951004028
YGL039W	0.9485256982233915	347	0.886761844158173	0.91296	112.85	0.394638891056765	1.25505244731903
YGL040C	0.9209501664648271	341	NA	0.91105	164.05	0.768886526529393	1.54986119270325
YGL041W-A	0.9592908868502249	153	NA	NA	NA	NA	0.513197839260101
YGL043W	0.9425869841283075	308	1.43365108966827	0.92008	125.98	0.619803520733759	0.976532757282257
YGL044C	0.910322788754473	295	0.543469369411469	0.89798	32.09	0.156493101371195	0.168922662734985
YGL045W	0.8713860309963023	541	0.0547538436949253	0.81558	9.99	0.0175564018506614	0.184244081377983
YGL047W	0.9478283896569124	201	NA	0.93892	34.6	0.128331448528115	0.249877065420151
YGL048C	0.9400533804875831	404	NA	0.89787	223.59	0.916799535285379	1.60587298870087
YGL049C	0.857905029513996	913	0.742176353931427	0.76867	81.47	0.279038392275949	0.888337850570679
YGL050W	0.9469010289450156	272	0.349674791097641	0.91375	43.99	0.157523410277751	0.333977967500687
YGL051W	0.9257961077072336	233	NA	0.91534	NA	NA	0.176360383629799
YGL053W	0.942411807548304	236	NA	0.92435	NA	NA	0.213469073176384
YGL054C	0.9824652076157662	137	NA	0.97061	323.82	1.6388699045491	2.82888984680176
YGL055W	0.9462923097090532	509	NA	0.90629	376.73	1.9730750135514	5.03298902511597
YGL056C	0.8995844276975081	526	0.455343067646027	0.82075	49.77	0.158433798505196	0.349233150482178
YGL057C	0.9329173036839203	286	0.138498514890671	0.90563	26.41	0.052417728078517	0.185525223612785
YGL058W	0.9664555962401532	171	NA	0.96195	129.33	0.589446334747509	1.0711236000061
YGL059W	0.8996009684461954	490	NA	0.85585	14.63	0.0200525682854248	0.369928002357483
YGL060W	0.8922002486426578	640	0.201742917299271	0.82819	33.94	0.0657457259961445	0.534643948078156
YGL061C	0.9550906209770805	246	0.351388037204742	0.91793	42.84	0.124733086173092	0.393076628446579
YGL062W	0.8594429726265864	1177	NA	0.74656	NA	NA	2.02875471115112
YGL063W	0.8586870673097783	369	0.0235942378640175	0.86018	13.7	0.0082779285692879	0.0764637589454651
YGL064C	0.8937158237603489	560	0.127697259187698	0.8414	22.28	0.0483837542401278	0.328462988138199
YGL065C	0.9116127282264351	502	0.398891776800156	0.8697	56.45	0.183589919453309	0.850669384002686
YGL066W	0.8465912053623559	656	NA	0.80197	27.72	0.0908665088910121	0.347462564706802
YGL067W	0.918005377640009	383	0.514180481433868	0.88966	69.72	0.165735237767906	0.537493348121643
YGL068W	0.9814755298838833	193	NA	0.94953	172	0.764406314530841	1.49730610847473
YGL070C	0.9547324380584296	121	NA	0.95533	99.24	0.467641682498417	0.332686007022858
YGL071W	0.8429776810401348	689	0.196538239717484	0.80763	49.07	0.064124535098972	0.225598782300949
YGL073W	0.8335865003594987	832	0.18620628118515	0.76998	39.76	0.0653487325851468	0.24641352891922
YGL075C	0.8999692344920432	386	0.119750037789345	0.88255	16.53	0.0332313532398576	0.152515038847923
YGL076C	0.9853846440604744	243	NA	0.96729	NA	NA	9.03151416778564
YGL077C	0.886576680924341	562	0.749199688434601	0.86257	133.13	0.36807337985851	1.36753451824188
YGL078C	0.9435119539300156	522	1.50526928901672	NA	137.48	0.722352049413549	2.15417122840881
YGL079W	0.9731317632463207	217	NA	NA	51.02	0.0769604411442663	0.488540291786194
YGL080W	0.9753322074056322	129	NA	0.95638	62.46	0.271057709116156	0.374793142080307
YGL081W	0.9305721921622542	319	0.0499816238880157	0.89999	5.84	0.0169313101690984	0.246892660856247
YGL082W	0.92838871907695	380	0.553808450698853	0.87701	61.74	0.190576281406703	0.431012213230133
YGL083W	0.8701042729817388	803	0.142134502530098	0.80002	27.3	0.0622318327287341	0.629959642887115
YGL084C	0.8877846628883446	559	0.501163125038147	0.84937	80.5	0.215131966521236	1.05641567707062
YGL085W	0.9135796089946189	273	0.0656177252531052	0.92799	17.42	0.0252531185028372	0.248468458652496
YGL086W	0.8767762450041274	748	NA	0.79866	46.52	0.0810145405293988	0.221586883068085
YGL087C	0.9715360588437056	136	NA	NA	89.09	0.538678306973314	1.37311685085297
YGL089C	0.9844589655483036	119	NA	NA	1.23	NA	2.19017958641052
YGL090W	0.9096334266404283	420	NA	0.88728	19.76	0.014867627205248	0.16928918659687
YGL091C	0.9228595361136969	327	0.387278765439987	0.89936	41.86	0.141930009212826	0.235902860760689
YGL092W	0.784745656045916	1316	0.528925895690918	0.67571	111.06	0.177842731575731	0.463614851236343
YGL093W	0.8112272225305505	916	0.164565727114677	0.72469	35.96	0.0570768702530137	0.105980508029461
YGL094C	0.8204021646569281	1114	0.115616634488106	0.71242	55.04	0.0461387837351365	0.462231308221817
YGL095C	0.8955501978181665	576	0.253680527210236	0.84005	43.76	0.0959617762056306	0.397909194231033
YGL096W	0.9288235450593954	275	NA	0.91028	9.45	NA	0.218839719891548
YGL097W	0.9161990071675806	481	1.37664330005646	0.87394	136.31	0.557800936713983	1.4212691783905
YGL098W	0.9527034375815312	244	0.22389629483223	0.92318	40.78	0.150935117131139	0.373119235038757
YGL099W	0.893486843952261	639	0.938439726829529	0.83108	121.11	0.488186753645336	1.37065720558167
YGL100W	0.9284175768348745	348	0.814412415027618	0.90305	101.39	0.267922438153182	0.544216811656952
YGL101W	0.9522225632148198	214	NA	0.93002	78.29	0.311728255189964	0.643040537834167
YGL103W	0.9876896888673797	148	NA	0.98192	7380.86	62.8203504745025	6.94374227523804
YGL104C	0.8792205481456968	485	0.0804455205798149	0.84652	17.11	0.0297619761479872	0.496379941701889
YGL105W	0.9714669567947479	375	8.08609104156494	0.92579	742.01	4.60246859235013	3.32493495941162
YGL106W	0.9758100526496652	148	NA	0.95779	358.04	2.16596136173414	1.57072627544403
YGL107C	0.8861817685949676	645	0.245606184005737	0.81232	45.56	0.0883574606179424	0.406524568796158
YGL108C	0.9648369068320062	139	NA	0.95858	46.4	0.181987069421578	0.338547170162201
YGL110C	0.8658662228323337	623	0.214079886674881	0.83227	27.21	0.0756628723830442	0.278729438781738
YGL111W	0.9079235107619311	462	0.634193778038025	0.86388	77.91	0.221028746398574	0.24828927218914
YGL112C	0.9230774716581681	515	0.466832458972931	0.86304	78.97	0.210710271479793	0.630263209342957
YGL113W	0.8626238646357067	667	NA	0.78615	22.69	0.0156862662756034	0.168997064232826
YGL114W	0.8328487221685913	724	0.158392727375031	0.7724	37.81	0.0559171527276388	0.185201734304428
YGL115W	0.9292718700405013	321	0.873916923999786	0.90119	143.36	0.269519827182638	0.730987787246704
YGL116W	0.8758483676436414	609	0.244637012481689	0.83306	33.8	0.102062147751651	0.593794524669647
YGL117W	0.9335134623603424	264	0.0520528815686703	0.90924	14.11	0.015151628528622	0.159129127860069
YGL119W	0.895306153653717	500	0.174522593617439	0.84759	34.28	0.0769156153321906	0.444566518068314
YGL120C	0.8762550695473674	766	1.35327935218811	0.81259	154.57	0.558230546615579	1.41484236717224
YGL121C	0.96660310223642	125	NA	0.9525	4.69	NA	0.742605209350586
YGL122C	0.8781936540354549	524	1.23411977291107	0.84115	NA	NA	0.901753306388855
YGL123W	0.9825811713606607	253	NA	0.96921	4744.74	51.1812877907276	8.86812782287598
YGL124C	0.8629819806239724	643	NA	0.80377	21.55	0.0311029797677594	0.154468402266502
YGL125W	0.8498323145751805	599	0.208796411752701	0.84791	38.31	0.0855734552055928	1.5359183549881
YGL126W	0.8540822766393644	379	0.227272778749466	0.86392	62.81	0.0711389347691553	0.0978624373674393
YGL127C	0.9590067592830739	126	NA	0.9514	53.09	0.126737081007951	0.239803746342659
YGL128C	0.9262498533701419	282	0.105892270803452	0.9086	12.35	0.0329059343536454	0.258594870567322
YGL129C	0.9215826442195452	449	0.306930482387543	0.87669	46.81	0.129813966351285	0.538267910480499
YGL130W	0.8934013210160241	458	0.427534580230713	0.85988	46.11	0.154946078500533	0.428515076637268
YGL131C	0.6821542240257031	1402	NA	0.62673	27.01	0.0172089080241141	0.148905783891678
YGL133W	0.7706888894047735	1263	0.159323990345001	0.66593	32.51	0.0593162133722714	0.431818634271622
YGL134W	0.9145482570904052	432	0.0546398498117924	0.85746	25.12	0.0197608904501648	0.202408820390701
YGL135W	0.9833341233368217	216	NA	0.96442	NA	NA	10.9061403274536
YGL136C	0.9024843485986597	319	NA	0.89766	24.15	0.0230114972882054	0.239496961236
YGL137W	0.8631952527041205	888	2.6358687877655	0.80216	328.61	1.20463962869915	1.35052108764648
YGL138C	0.9231991823901757	344	0.00156543287448585	NA	0.14	NA	0.190506368875504
YGL139W	0.8292161404267123	801	0.298012316226959	0.77474	67.62	0.126577100501601	0.542416214942932
YGL140C	0.7522037217285539	1218	0.219212591648102	0.67813	77.03	0.0737334686170894	0.313422799110413
YGL141W	0.8119494364168289	909	0.147438079118729	NA	27.64	0.062991773574982	0.434239596128464
YGL142C	0.8689321645233912	615	0.121842004358768	0.79061	39.95	0.0459649198391854	0.158794060349464
YGL143C	0.8893315940443673	412	NA	0.87101	24.91	0.0422662763932074	0.403005003929138
YGL144C	0.8565033400802842	684	NA	0.79702	16.31	0.0158294071444826	0.259794950485229
YGL145W	0.8793925139518509	700	NA	0.81318	33.28	0.0937486489047101	0.681606888771057
YGL146C	0.906767965021187	310	0.0217278655618429	0.8875	6.65	NA	0.0982506051659584
YGL147C	0.989026897458134	190	NA	0.97229	NA	NA	8.59860992431641
YGL148W	0.9521607113592894	375	3.74506282806396	0.91052	448.43	2.12592485661341	2.80628609657288
YGL150C	0.7303212663387931	1488	0.276863515377045	0.65538	78.9	0.0943515623839985	1.08140742778778
YGL151W	0.8561121795327504	1131	0.214323192834854	0.70118	49.04	0.0838273100649004	0.443625003099442
YGL153W	0.9436542270270775	340	0.287608593702316	0.89833	35.5	0.129920309293231	0.422280788421631
YGL154C	0.9519640936257618	271	NA	0.91651	19	0.0217312868540337	0.394297957420349
YGL155W	0.9015507067278995	375	0.196750909090042	0.88768	64.66	0.0821109514292874	0.125761747360229
YGL156W	0.7771604835990873	1082	0.0774990171194077	0.73676	11.41	0.0310596013818987	0.866734087467194
YGL157W	0.9551598729697514	346	0.965791702270508	0.9242	97.01	0.444354181779449	1.28201055526733
YGL158W	0.8977726770698108	511	0.00215000007301569	0.84181	1.63	NA	0.381998419761658
YGL159W	0.9451411832907828	369	0.251536428928375	0.90017	35.91	0.08728703530279	0.71914404630661
YGL160W	0.8768640748040272	569	0.20089216530323	0.80475	40.84	0.0642356083750122	0.285370528697968
YGL161C	0.929209278933581	309	0.643237054347992	0.90124	87.32	0.263134790551559	0.362409055233002
YGL162W	0.9104983999069858	298	0.123449206352234	0.9087	22.39	0.0355369081169468	0.234564557671547
YGL163C	0.7770350985245323	897	NA	0.77121	24.33	0.0383475994185997	0.640017569065094
YGL164C	0.9149331166894249	439	0.242958962917328	0.86027	24.38	0.0818523259215826	0.158816963434219
YGL166W	0.91725615543271	224	NA	0.91607	31.06	0.0763039466019759	0.276266902685165
YGL167C	0.8685648552278873	949	0.751756191253662	0.76457	158.63	0.309002808231512	1.30578553676605
YGL169W	0.9082675790776763	425	0.238935858011246	0.86565	41.01	0.0929167321491383	0.233466312289238
YGL170C	0.9387155698236546	412	0.00352928158827126	0.90111	0.48	NA	0.420534193515778
YGL171W	0.9024202579178099	563	0.6035435795784	0.85856	71.03	0.276205752354444	0.755643010139465
YGL172W	0.9302649771945187	471	0.704976797103882	0.85726	73.4	0.279327323712564	0.226174235343933
YGL173C	0.7498622760352246	1527	2.05809330940247	0.65214	317.51	0.873186312305777	1.18824923038483
YGL174W	0.9456362570899546	265	0.181063532829285	0.9164	23.87	0.0751078989286556	0.129623249173164
YGL175C	0.9157380563129348	344	0.0455560684204102	0.90031	16.69	0.0161945375479671	0.218635186553001
YGL176C	0.8848193467335699	553	NA	0.84165	21.94	0.0125892243823088	0.191318169236183
YGL178W	0.8845682409412593	858	0.163646474480629	0.76883	34.03	0.0545197067559879	1.00086331367493
YGL179C	0.8867172476717564	559	0.0687905251979828	0.81936	15.12	0.0211169382688268	0.146743968129158
YGL180W	0.8400420089710149	896	0.0844870656728745	0.77815	21.78	0.0308960747141033	0.43770307302475
YGL181W	0.8796728434263617	395	1.01844894886017	0.8551	67.23	0.248072946766735	0.289461463689804
YGL183C	0.9542564235171098	218	NA	0.92236	2.7	NA	0.181164652109146
YGL184C	0.9076525493689032	464	0.090675562620163	0.84855	8.04	0.0299262524018852	0.435719400644302
YGL185C	0.8970027611868918	378	0.181862756609917	0.88985	26.36	0.0705341084967514	0.239110738039017
YGL186C	0.8767260146530105	578	0.588098406791687	0.83001	67.23	0.259781597205775	0.45111283659935
YGL187C	0.9671939461559611	154	NA	0.9625	79.7	0.508990919533926	2.25795865058899
YGL188C-A	0.9893110070810432	45	NA	NA	NA	NA	0.587877035140991
YGL189C	0.9871821125813456	118	NA	0.97606	NA	NA	9.08359718322754
YGL190C	0.9192474007940437	525	0.407919675111771	0.85928	76.07	0.172433776088593	0.336243718862534
YGL191W	0.969442430154971	128	NA	0.96819	165.19	0.923111931771897	1.24779808521271
YGL192W	0.8413348606133458	599	6.5464893123135e-4	0.82497	0.16	NA	0.273267507553101
YGL193C	0.9604799699821422	102	NA	0.94762	12.9	NA	0.177195087075233
YGL194C	0.901775058802071	451	0.246174588799477	0.8625	40.29	0.0994658198908469	0.165411740541458
YGL194C-A	0.9792778039169837	79	NA	NA	NA	NA	0.353117436170578
YGL195W	0.6772849980700532	2671	1.97550082206726	NA	353.97	0.750391867798761	1.27335369586945
YGL196W	0.9030379071024913	427	0.365685850381851	0.85663	55.08	0.117581919166108	0.41299507021904
YGL197W	0.7044099598093853	1486	NA	0.63252	58.45	0.0467531043962367	0.306783467531204
YGL198W	0.9220244985222289	234	NA	0.90698	91.31	0.212112475298917	0.132147684693336
YGL200C	0.9605175960063478	202	NA	0.93556	439.54	1.58538178964358	1.71398913860321
YGL201C	0.8329386775985815	1016	NA	0.74496	66.3	0.160979675379169	1.02306425571442
YGL202W	0.9289915677629814	499	3.97945046424866	0.8741	372.65	1.81263290825408	2.24431085586548
YGL203C	0.8751712691984519	728	0.657635807991028	0.80925	71.97	0.24940254952029	0.399039953947067
YGL204C	0.987136040511522	100	NA	0.95848	NA	NA	0.317507326602936
YGL205W	0.875197343186846	747	0.00222928030416369	0.80553	0.46	NA	0.924416661262512
YGL206C	0.8201258378735723	1652	3.53279423713684	NA	404.14	1.24666902728349	2.00758790969849
YGL207W	0.8387990063717016	1034	1.7884955406189	0.76758	197.14	0.736759952455837	1.2753199338913
YGL208W	0.8746624946883843	414	0.158775970339775	0.854	17.79	0.0479563123657273	0.207759648561478
YGL209W	0.9157838439459524	381	0.368269056081772	0.87624	32.98	0.117918199419362	0.568587481975555
YGL210W	0.9655160629671591	221	NA	0.93236	57.2	0.238275920446148	0.645140945911407
YGL211W	0.9131138113061574	358	NA	0.88319	53.46	0.0839072122906325	0.385091006755829
YGL212W	0.8905675866148811	315	NA	0.88874	19.78	0.0897215283241228	0.1905367821455
YGL213C	0.9288680079550028	396	0.585210680961609	0.89948	61.98	0.282195966596675	0.78659451007843
YGL215W	0.9178584557456035	451	0.254704028367996	0.86311	166.15	0.0922198500788732	0.665829837322235
YGL216W	0.7975814674512979	804	0.151457726955414	0.75794	35.58	0.0457388428990763	0.206443592905998
YGL219C	0.8818330362487072	458	NA	0.84245	44.28	0.0772576213451239	0.182414785027504
YGL220W	0.9631032739618849	119	NA	0.95262	168.56	0.454480013386985	0.219617128372192
YGL221C	0.9542286214036301	287	NA	0.91894	154.65	0.562500735732491	1.0691442489624
YGL222C	0.9555536961371782	174	NA	0.9412	38.25	0.166611039658545	0.586669027805328
YGL223C	0.9307021626088261	416	0.234723493456841	0.8714	34.82	0.0825952889566988	0.509637057781219
YGL224C	0.9412081853225733	279	0.272873044013977	0.91672	50.09	0.101747313620444	0.387830704450607
YGL225W	0.9566874643910616	336	2.78239512443542	0.92349	286.52	1.37979988342313	2.77338767051697
YGL226C-A	0.9920546818584333	85	NA	NA	NA	NA	2.09445405006409
YGL226W	0.935578801934029	122	NA	0.95676	32.81	0.131361369376389	0.120254844427109
YGL227W	0.8519465534476005	957	NA	0.76305	27.43	0.0512113192253847	0.808383524417877
YGL228W	0.9107421370486458	576	1.08027017116547	0.83927	135.45	0.383811654618857	0.831888794898987
YGL229C	0.8716228419211102	817	0.0389627516269684	NA	21.42	0.0136228496924466	0.577167332172394
YGL230C	0.9727437254897074	146	NA	0.95483	3.01	NA	0.398704707622528
YGL231C	0.9607005108144975	189	NA	0.9452	133.4	0.529160727479853	0.411131173372269
YGL232W	0.9505469791125795	288	0.944117963314056	0.91623	119.03	0.40556515131191	0.568680822849274
YGL233W	0.8715476222357361	909	0.218807965517044	0.76313	62.25	0.0890948706219564	0.540538311004639
YGL234W	0.8921144534008079	801	4.02491140365601	0.80897	408.44	1.94567201029049	2.07239460945129
YGL235W	0.9410825936635278	177	NA	0.93382	0.28	NA	0.536750376224518
YGL236C	0.8114339153972798	668	NA	0.78723	25.67	0.0278638195098219	0.406130343675613
YGL237C	0.9128458583702299	264	0.242940112948418	0.91109	21.54	0.0911577252165361	0.135068014264107
YGL238W	0.8871326895586802	959	0.742662668228149	NA	156.51	0.294575856747764	1.21245110034943
YGL240W	0.9266416644124186	249	0.0702739506959915	0.91298	15.16	0.0309165065592151	0.208366379141808
YGL241W	0.8292705356442952	1003	0.229716628789902	0.72344	36.13	0.0744559635354226	0.311312407255173
YGL242C	0.9725530870184347	180	NA	0.94706	106.86	0.73135186124015406	0.941064894199371
YGL243W	0.9014106880656112	399	NA	0.87766	23.87	0.0253993896846081	0.204831585288048
YGL244W	0.8990387103255354	557	NA	0.85211	66.94	0.432455997362419	1.10365211963654
YGL245W	0.9245953501548803	707	8.01712703704834	0.87532	821.84	5.26106123623887	3.9370265007019
YGL246C	0.9197496392252615	386	0.338131278753281	0.87631	51.12	0.121509664872384	0.288298308849335
YGL247W	0.9416879785381171	196	NA	0.92873000000000006	32.98	0.039423587090406	0.144185572862625
YGL248W	0.9036650659291652	368	0.196311578154564	0.89036	44.01	0.0767952163099345	0.178498163819313
YGL249W	0.870566960508668	703	NA	0.79315	1.05	NA	0.222329765558243
YGL250W	0.9506111670165697	240	0.145576775074005	0.92435	7.35	0.0393730496860707	0.268205225467682
YGL251C	0.7695259827598357	1186	NA	0.69429	7.92	0.00446454046089277	0.118502631783485
YGL252C	0.8961256124616099	587	0.464255660772324	0.82503	74.99	0.1737871985425	0.659994840621948
YGL253W	0.9628706050806841	485	NA	0.93485	1692.74	14.2334383685344	6.04136657714844
YGL254W	0.9298318313882694	298	0.182311043143272	0.89921	24.85	0.0692984789661348	0.296898871660233
YGL255W	0.9495948688000866	375	0.0713153034448624	0.89683	15.18	0.0297089969897013	2.20012712478638
YGL256W	0.9716970390039026	381	0.112930282950401	0.91079	49.47	0.0706927139532028	5.17465591430664
YGL257C	0.8727471469650777	557	0.141473412513733	0.8297	54.42	0.0482985707230376	0.132933482527733
YGL258W	0.9748367245777414	205	NA	0.96068	0.96	NA	3.22716546058655
YGL259W	0.9770379930157107	164	NA	0.93765	NA	NA	0.20112581551075
YGL261C	0.9914363718317963	119	NA	0.98027	NA	NA	6.08946752548218
YGL263W	0.9174468583036851	379	NA	0.87375	2.98	NA	0.178905844688416
YGR001C	0.9668839726062026	247	NA	0.93234	149.83	0.639475890185119	1.13354873657227
YGR002C	0.9066395188409745	475	0.252211093902588	0.82916	33.91	0.0717965446213624	0.200071558356285
YGR003W	0.8526515996982104	743	0.135932818055153	0.78208	29.37	0.0486156148794108	0.13962011039257
YGR004W	0.8989314013355171	461	0.175629377365112	0.85803	29.29	0.0627073901458857	0.294313371181488
YGR005C	0.9239905820244723	399	NA	0.89113	64.47	0.26359496038332	1.06470632553101
YGR006W	0.9263305233564064	250	0.120332278311253	0.9108	21.96	0.0492629766824135	0.218964129686356
YGR007W	0.9175093606156534	322	NA	0.90522	93.25	0.181900055641555	0.312720865011215
YGR008C	0.9905569328489954	83	NA	0.98268	123.62	1.22006216531808	2.20766663551331
YGR009C	0.8491432206110087	650	0.563232004642487	0.82284	53.07	0.2062101834398	0.316518485546112
YGR010W	0.9031310910317476	394	0.174340814352036	0.87159	31.4	0.0644869298406728	0.43765327334404
YGR012W	0.9328483410101535	392	0.419438421726227	0.89988	60.99	0.154590968311949	0.724291443824768
[truncated: 3,673 more rows]
