# Supplementary material for: The importance of nonsense errors: Estimating the rates and implications of ribosome drop-off during protein synthesis
Source: PLoS Genet. 2026 Jun 9;22(6):e1012162. doi: 10.1371/journal.pgen.1012162 (PMC13271495; doi:10.1371/journal.pgen.1012162)
Supplement: S2 Table — Contains parameter estimates relevant to codon-specific values from PANSE (NSE rate b, ribosome waiting times 1/c) and ROC-SEMPPR (selection coefficients Δη), tRNA gene copy numbers and wobble efficiency, and frameshift competency [42]. (TSV) [file pgen.1012162.s014.tsv]

AA	Codon	NSERate_Mean	NSERate_Std.Dev	NSERate_2.5%	NSERate_97.5%	Log.NSERate_Mean	Log.NSERate_Std.Dev	Log.NSERate_2.5%	Log.NSERate_97.5%	Wait.Time_Mean	Wait.Time_Std.Dev	Wait.Time_2.5%	Wait.Time_97.5%	NSEProb	DEta_Mean	DEta_Std.Dev	DEta_2.5%	DEta_97.5%	tRNA_gene_copy_number	Wobble	(tRNA_GCN*Wobble)	Frameshift.competent
A	GCA	5.35894290941872e-5	5.16524791234528e-5	3.980606066988912e-9	1.5200875350274146e-4	-4.51741221690178	0.553298290131489	-5.6180766786379275	-3.6441536186609063	1.57577108249413	0.0133716241603257	1.54826346794132	1.60164790068494	8.443754239335932e-5	0.455609089704355	0.0111674647273154	0.434219852586587	0.478141202032566	5	1	5	No
A	GCC	7.35485417742738e-5	7.10266237120368e-5	7.345373642664299e-9	2.2280267148744315e-4	-4.37895554404259	0.550371478853043	-5.432736561627978	-3.437537641859	0.84750532647449	0.00932147775741221	0.829480110275623	0.865806083304642	6.2328895774724e-5	0.0558578634915253	0.00387711289799421	0.0484028238492707	0.0635919634252787	11	0.64	7.04	No
A	GCG	3.051296582299e-4	2.4961088775489e-4	9.400029910011655e-8	8.26092145871371e-4	-3.71894490556717	0.513974059949862	-4.717132678258003	-2.924084974047527	1.80900182718216	0.0226433482647696	1.76501077005744	1.85270592736136	5.516755953099789e-4	0.631734218752384	0.0173705361449793	0.598514612515767	0.665261021256447	5	0.64	3.2	Yes
A	GCT	2.96699741164465e-5	2.99342107714579e-5	1.659088533223496e-9	8.949850598582998e-5	-4.77946512947083	0.56284115919866	-5.923000844995134	-3.876039244520814	0.909202646657865	0.00778744150973261	0.89350550078673	0.923974286020296	2.697529130697287e-5	0	0	0	0	11	1	11	No
C	TGC	9.4193078210428e-4	6.1712011457006e-4	2.4567243599449284e-6	0.00207829871214926	-3.167515066576	0.424805743089244	-4.006340096528443	-2.5365534700672696	1.37829485349265	0.020133011071433	1.33941999337226	1.41803617973872	0.0012965750599235693	0.366050132584572	0.0173766942856212	0.332412674278021	0.401460274060567	4	1	4	No
C	TGT	0.00191747734336968	6.7915558468302e-4	5.821211379952729e-4	0.00339325121603906	-2.75114041609764	0.187892788441775	-3.1553944419061177	-2.423787377372128	0.963655487293745	0.011669938402926	0.940358770741079	0.985905336808492	0.0018443795421189554	0	0	0	0	4	0.64	2.56	No
D	GAC	2.38443661360915e-5	2.28249855965046e-5	7.322866757419887e-10	7.108536374289542e-5	-4.86315289559364	0.548012295474664	-6.072668839753804	-4.005490916763324	1.22218890360234	0.0102976648512845	1.20154026743747	1.24185967108027	2.9141470454913762e-5	-0.115006811376909	0.00472097742998677	-0.124379048620661	-0.105922547355294	16	1	16	No
D	GAT	8.8653575319348e-6	8.91003185728085e-6	1.110712632979016e-9	2.616976053104736e-5	-5.29537920341492	0.544605400884763	-6.3511754763652375	-4.335680232319717	1.2055039706397	0.00858737098434914	1.1884849259830499	1.22172825353085	1.0687109490358077e-5	0	0	0	0	16	0.64	10.24	No
E	GAA	1.17025918212042e-5	1.12998861507195e-5	4.4299613977116787e-10	3.500864113448188e-5	-5.18379807243347	0.573395339526457	-6.326564418083763	-4.288413965867673	1.08541891091319	0.0074644002647935	1.07065294976154	1.09964832474979	1.2702053125230069e-5	-0.24988719855845	0.00770265209301684	-0.26519577379028	-0.235323025162021	14	1	14	No
E	GAG	3.18626242264876e-5	3.18589414936704e-5	1.2428383655560538e-8	9.519754530629144e-5	-4.74943606109619	0.558417676725063	-5.864549845294281	-3.873720574472532	1.46646527224509	0.0120458058018513	1.44161126009602	1.48967036132563	4.672324874676117e-5	0	0	0	0	2	1	2	No
F	TTC	4.47798648825021e-5	4.38088179658881e-5	7.041338623281491e-9	1.3277864491101354e-4	-4.60096391005516	0.562657194604563	-5.725912353061236	-3.689276155595385	0.870066011024402	0.0077318046907162	0.854840447803711	0.885278576527323	3.895992047798804e-5	-0.273445609614253	0.00792890539685387	-0.289469427863757	-0.258088097721338	10	1	10	No
F	TTT	6.53323778437093e-5	6.27118704946123e-5	6.98819613287327e-10	1.8311415624339e-4	-4.42626695823669	0.551739317866764	-5.515820644296597	-3.5412182711953237	0.853141912164142	0.00694351334408783	0.839140954287803	0.866305461482969	5.573468323175608e-5	0	0	0	0	10	0.64	6.4	No
G	GGA	6.145966297481e-5	5.99811633779075e-5	1.0370058589614928e-8	1.816494477679953e-4	-4.45523683619499	0.552430003255866	-5.549646700088693	-3.532308623411595	1.66275798198313	0.0165080649579461	1.63074424337007	1.69429047110709	1.0218210293218775e-4	0.814076850676537	0.0188256891103783	0.776660919189453	0.851384670535723	3	1	3	No
G	GGC	1.0231353161338e-4	9.92371344413374e-5	2.59495952503741e-10	3.08020506054163e-4	-4.23814362916946	0.568768499156337	-5.327563647029737	-3.2725180228365733	1.57993156537711	0.0168116980095052	1.54771078274579	1.61325545209446	1.6162225218624722e-4	0.441644957037767	0.0118759162607032	0.419158413261175	0.465189789732297	16	1	16	No
G	GGG	6.6055360060361e-4	4.338550041229e-4	3.739837381999678e-7	0.00156553648412227	-3.32215303888321	0.434803737465923	-4.180505281819586	-2.647330658936638	1.81996961664405	0.0230615702657202	1.77462784995226	1.86482222748348	0.001200743963899395	0.696745558981101	0.0185488792811065	0.660900831222534	0.733930846552054	2	1	2	Yes
G	GGT	2.79658868414183e-5	2.73005835485049e-5	5.568625116580961e-9	8.330931450473145e-5	-4.8050274682045	0.563245423038166	-5.947534400738006	-3.892801288767661	1.26026205778381	0.0100524505351916	1.24086570735503	1.27967422886154	3.52431039783608e-5	0	0	0	0	16	0.64	10.24	No
H	CAC	1.372560686825e-4	1.3129838148711e-4	6.631240695442742e-11	3.914734406862408e-4	-4.10793448648453	0.561229148457981	-5.291966138260475	-3.2482666545722645	1.0862704505961	0.0134346870307763	1.06062326935391	1.11284924135813	1.4907498491022287e-4	-0.188891285562515	0.00825195049714645	-0.205300052339832	-0.172989576558272	7	1	7	No
H	CAT	1.1332853357946e-4	1.0432244043427e-4	1.0264608363286245e-7	3.358405956532806e-4	-4.18016059322357	0.539255557454294	-5.2789973349049415	-3.3169354421508115	1.18403764248478	0.0112225301502194	1.16184307482454	1.20599493448177	1.3416724646020978e-4	0	0	0	0	7	0.64	4.48	No
I	ATA	4.45176990044991e-5	4.21039668453303e-5	7.4172024078222876e-9	1.3775654952041805e-4	-4.59063671760559	0.54938716749751	-5.711223459802722	-3.664087739777272	1.46711471943064	0.0130692611476404	1.44161537626721	1.49252604919943	6.530830603127716e-5	0.780327312938372	0.0182287375348456	0.744617063303789	0.816668882966041	2	1	2	No
I	ATC	4.73421169863586e-5	4.77465039076266e-5	1.39445965885443e-8	1.4347310934681443e-4	-4.59585627746582	0.591413918802052	-5.729550288152024	-3.641412255256241	0.886193986245727	0.00811672540393568	0.870128775403783	0.901791571558619	4.195253928006041e-5	-0.09078318041116	0.00440858261455508	-0.0995349902038773	-0.0821685870488485	13	0.64	8.32	No
I	ATT	2.62753799056382e-5	2.63818114098718e-5	1.3236299833963015e-9	7.599670061608776e-5	-4.83245941758156	0.557352497158027	-5.9646773919623834	-3.912193900109516	0.808226127583333	0.0061974702649548	0.79594575665499	0.820204744471496	2.123599757474494e-5	0	0	0	0	13	1	13	No
K	AAA	1.8922842736778e-5	1.84218435577182e-5	8.230705894618495e-9	5.603188765235245e-5	-4.96522367124557	0.544237231209027	-6.058167464244426	-4.056421639986039	1.11391895431795	0.00799840961408759	1.09733721948643	1.12960438419923	2.1078068899721354e-5	0.267478006412586	0.00656987425097841	0.25482004036506	0.280662333716949	7	1	7	No
K	AAG	2.65364450646877e-5	2.60461054878056e-5	1.940963390012484e-9	7.660891424166039e-5	-4.8150022005558	0.5379504821513	-5.890302800862673	-3.87375818911315	1.26988968584372	0.00985429712935908	1.25104927298324	1.28896664548001	3.3697222345547016e-5	0	0	0	0	14	1	14	No
L	CTA	6.89079953075552e-5	6.5449296203787e-5	8.548047603085251e-9	2.065208973363042e-4	-4.39724583969116	0.537759675968987	-5.4954340046147605	-3.4884691738508846	1.10911648639987	0.0105322902933078	1.08803977131779	1.12964291343279	7.642115300139993e-5	0.255571904664238	0.00800058040293793	0.239998402198156	0.271455507228772	3	1	3	No
L	CTC	1.2415829495646e-4	1.170995732324e-4	1.56745407764447e-8	3.684207331389189e-4	-4.13975274505615	0.531153266865095	-5.235808439358328	-3.2317353143217886	1.22044510375124	0.0173259282416707	1.1867864680515	1.25483152654104	1.5150542579750136e-4	0.740730214806398	0.0222046645285176	0.699008313318094	0.785833648343881	1	1	1	Yes
L	CTG	5.6265032805e-4	3.4562647667375e-4	4.055315230289125e-7	0.00114511686842888	-3.38924084882736	0.453524943068746	-4.268420649691366	-2.8039823822019656	1.57376881323365	0.0167018017374741	1.54173140473103	1.60641589440267	8.846981551567575e-4	0.476100258270899	0.0132973119649599	0.450579547385375	0.503313419222832	3	0.64	1.92	Yes
L	CTT	5.9951970934062e-5	5.67011143648451e-5	5.606735076213454e-10	1.7936367657966912e-4	-4.45861464519501	0.544488011761371	-5.500731574928959	-3.5241080661657533	1.05875549919886	0.0108814346588816	1.03736365254905	1.0799519786609	6.347045016049796e-5	0.460993646891912	0.0123288383085832	0.437144340574741	0.48627727056543	1	0.64	0.64	Yes
L	TTA	2.94009068746594e-5	2.84666538951093e-5	5.320374141248863e-10	8.628806244814768e-5	-4.77580194063187	0.558478009755712	-5.888476984585559	-3.821982211481965	0.928622468564775	0.00716874807084896	0.914388863128257	0.942458924625927	2.7301597322422378e-5	0.21267662735184	0.00605576528099599	0.201204275091489	0.225183700521787	7	1	7	No
L	TTG	2.07943823959493e-5	2.10157997081396e-5	1.5647048101641303e-9	6.282149843173102e-5	-4.93881871156692	0.563617713000134	-6.049978431744494	-4.006835379301624	0.991078932239976	0.00774086640820321	0.975963424001641	1.00583629396077	2.060844958462015e-5	0	0	0	0	10	1	10	No
M	ATG	6.4956695600004e-5	6.15064258565186e-5	1.5819962229102202e-8	1.993995247175917e-4	-4.42646276879311	0.542811157524244	-5.509926162154447	-3.513194857261783	1	0	1	1	6.495247650175941e-5	NA	NA	NA	NA	10	1	10	No
N	AAC	3.10695349086121e-5	3.12604573434049e-5	3.548734639480244e-9	9.499402221990748e-5	-4.76073934693336	0.557823367722168	-5.879552355909364	-3.86374016170676	0.901406368034836	0.00737607509255126	0.887281894639493	0.915860691901487	2.8005492288939696e-5	-0.303202492324511	0.00816146620790409	-0.319602756450574	-0.287728478759527	10	1	10	No
N	AAT	1.85896790269336e-5	1.84928680490357e-5	9.487580165945529e-11	5.776165926363319e-5	-4.9722919816494	0.53554961540117	-6.079052519712005	-4.06378576866469	0.922108366096049	0.00697372952209659	0.907788412370283	0.935525430172798	1.7141404720983216e-5	0	0	0	0	10	0.64	6.4	No
P	CCA	3.36687003062653e-5	3.32395841246525e-5	9.021049685031812e-9	9.777316154213622e-5	-4.7242463365078	0.556695614378446	-5.822342854998679	-3.7908752038395424	1.29251140202737	0.0117528351426921	1.26936565519923	1.31450996082821	4.351528537482579e-5	-0.232701510552565	0.0079508593680405	-0.248344913125038	-0.217222991709908	10	1	10	No
P	CCC	0.00153429011866101	6.7069505329129e-4	2.5160840596072376e-4	0.00294360658153891	-2.86745466279984	0.239338062170367	-3.3570970322834905	-2.4690501523551003	1.39090356524115	0.0190161284072196	1.35294822937301	1.42809138013366	0.0021295051266044156	0.273021648527185	0.0142291470093955	0.24571432347099	0.301209586610397	2	0.64	1.28	Yes
P	CCG	9.4737028155268e-4	3.5298006929785e-4	1.5911583614069968e-4	0.00161414523608982	-3.06339862775803	0.211270022986587	-3.541764025744456	-2.7149771788325907	2.94353140475816	0.0412091991309609	2.86166416354569	3.02361067957274	0.002780859431653199	0.564466809217135	0.0214265330016207	0.523897381126881	0.607560665905476	10	0.64	6.4	Yes
P	CCT	3.77538968054699e-5	3.74553637166028e-5	4.3422454520936066e-10	1.1410221486585216e-4	-4.67617652826309	0.568305587336154	-5.779672564821616	-3.7134912103154	1.2150517886923	0.0118781920776665	1.19208661206226	1.23841779343957	4.587083561350804e-5	0	0	0	0	2	1	2	Yes
Q	CAA	8.76422705890148e-5	7.52551401020483e-5	1.2825462469834292e-8	2.532603684812784e-4	-4.27645755286217	0.534941824521207	-5.3170517648655595	-3.3823345020669557	1.09098224706911	0.0087534348059031	1.07285456996754	1.10779165277278	9.560701972922198e-5	-0.386303967797756	0.0122053569119689	-0.411031920214494	-0.362918463597695	9	1	9	No
Q	CAG	6.0155189899833e-4	2.8065125608179e-4	4.340110899647698e-5	0.00114831782411783	-3.28929637670517	0.284216621076679	-3.900780788442054	-2.8357876401598205	1.81639199480764	0.0174646413371255	1.78235205040217	1.85039767675227	0.0010914614640086828	0	0	0	0	1	1	1	No
R	AGA	6.74163725883579e-5	6.41185971440141e-5	1.245296310514732e-8	2.0375652820803225e-4	-4.42027361383438	0.562417717924094	-5.506982235047273	-3.5065991862368504	1.29637990208252	0.0105359618391917	1.27496425097837	1.31655662716927	8.738959288646175e-5	-0.0131181824743601	0.0051206460732258	-0.0230281708296388	-0.00302603927169306	11	1	11	No
R	AGG	0.00198040112219751	4.0706948563609e-4	0.00117469695396721	0.00273764599114656	-2.7130369597435	0.094344125691075	-2.9043514219241224	-2.542126916377656	1.99863047852627	0.0200353710056999	1.95854197940525	2.03736046401449	0.00394248533060169	0.513676268305381	0.0151941778052426	0.48529968286554	0.54410544882218	1	1	1	Yes
R	CGA	0.00111601127026879	4.2635172395397e-4	3.14704782795161e-4	0.00195190182421356	-2.99411697826385	0.212800614371127	-3.416710045270322	-2.67585448140768	4.04519013562601	0.0725582112667587	3.90489857487879	4.18908931930564	0.004494188865956464	1.6683894958814	0.0458337334256733	1.5826791236798	1.75832310914993	6	0.61	3.66	Yes
R	CGC	2.2244532470922e-4	2.0840526640059e-4	9.32325505687004e-9	6.672218441963196e-4	-3.89134614520073	0.551595346687441	-4.983340614828699	-2.9688988374443492	1.71868301889488	0.0317997807511431	1.65748138645897	1.78231682882893	3.821668948373834e-4	0.544762950070699	0.0243570692695273	0.495476320385933	0.592175543308258	6	0.64	3.84	No
R	CGG	0.00151671289812912	6.2333491991359e-4	3.821869904641062e-4	0.00280989799648523	-2.86905559444428	0.238816052951267	-3.294103025132065	-2.50920792353265	3.68391104125701	0.0822336434128651	3.52245544677423	3.84763725040874	0.005556389424911219	1.5467428173542	0.0513938749822229	1.44962882796923	1.65203097959359	1	1	1	No
R	CGT	6.88364059057787e-5	6.89513352402188e-5	7.3719577109443435e-9	2.0873227913398296e-4	-4.41848903841972	0.566089492843966	-5.575519986534094	-3.5202307633866345	1.19808609390026	0.0149561870716223	1.1687601064396	1.22762166409847	8.246513960968598e-5	0	0	0	0	6	1	6	No
S	TCA	2.55949299235006e-5	2.61842492722601e-5	1.0820762064156496e-8	7.556771015515551e-5	-4.8544192466259	0.577238603354493	-6.016010796078589	-3.955904880426367	1.18466273394976	0.010248502909304	1.16420453970926	1.20438235726276	3.032044030145136e-5	0.372823192135493	0.0100946768081441	0.353395829349756	0.392829004923503	3	1	3	No
S	TCC	5.38290391317684e-5	5.28539252548756e-5	3.708976237248862e-9	1.620146504137665e-4	-4.51524338936806	0.548222718023604	-5.646811630917169	-3.606757397273615	0.863866012875924	0.00875950412858088	0.846611844278758	0.88076946211371	4.649891516204934e-5	-0.0135387714766322	0.00408848396385607	-0.0215611649521937	-0.00553987932313855	11	0.64	7.04	No
S	TCG	7.36731087667137e-5	7.29274052202937e-5	9.742800316514531e-11	2.2451643599197268e-4	-4.38323918032646	0.561173851655962	-5.430377897616898	-3.4123643811893483	1.44860655693548	0.0157290273779766	1.41821683558783	1.4787750222666	1.0671195977161798e-4	0.476489568779866	0.0142894141012598	0.449164467553298	0.505286976198355	1	1	1	No
S	TCT	2.38627495486554e-5	2.39569937909058e-5	4.204373293958952e-9	7.21849937690422e-5	-4.87493630847931	0.557703600077163	-5.993676479450169	-3.914239289775851	0.825618420600633	0.00694808716303693	0.811741151428702	0.838937132285521	1.9701137451085622e-5	0	0	0	0	11	1	11	No
T	ACA	2.51923205782656e-5	2.49340417279207e-5	6.639830019139481e-9	7.690985512454063e-5	-4.84622615971565	0.550282803813718	-5.931340951565762	-3.9116465588601246	1.44664569516707	0.0121616044355976	1.42157643637985	1.47050313367592	3.644303397269002e-5	0.363787410926819	0.0100198235076966	0.344630403568347	0.384346085786819	4	1	4	No
T	ACC	5.17708448576842e-5	5.13939878182396e-5	1.6652217382784332e-8	1.523539103800431e-4	-4.52720507721901	0.539954802235586	-5.608867420143901	-3.6031490006211735	0.845479487527963	0.00905492757277592	0.828030113291127	0.863444074712217	4.376927154617822e-5	-0.0509836773939431	0.00418362598231887	-0.0594667880795896	-0.0430705576203763	11	0.64	7.04	No
T	ACG	8.98610368900272e-5	8.7627736640546e-5	3.282929483816588e-9	2.7431605849415064e-4	-4.29152974662781	0.557479730089621	-5.361898329850837	-3.366487969215575	1.84032566138659	0.0199624550461637	1.8007292292612	1.87927598872902	1.653462282511171e-4	0.577565481249491	0.0168817798520122	0.545236278076967	0.611636675397555	1	1	1	No
T	ACT	4.74482730520309e-5	4.68399164090121e-5	1.5645246209672335e-9	1.4448272122535857e-4	-4.57055341734886	0.553513382266757	-5.715235579513419	-3.66835819971887	0.850320427354113	0.00752348373341583	0.835277795473748	0.864754245481674	4.034460806574652e-5	0	0	0	0	11	1	11	No
V	GTA	6.16998738304862e-5	6.29922719849273e-5	6.425031617851572e-10	1.8481914594303817e-4	-4.46395174198151	0.563167126568107	-5.610273874908609	-3.548797387800434	1.20441674012558	0.0120228451199666	1.1803372076389	1.2274119178495	7.430683898843714e-5	0.574663428040346	0.0147668533390427	0.54611062904199	0.603937836984793	2	1	2	No
V	GTC	8.10765813333408e-5	8.09031679103888e-5	1.5054402169312198e-8	2.380195801379159e-4	-4.34461581482887	0.561799709477571	-5.4346462559079045	-3.399954290449834	0.819734395060094	0.00850852556533447	0.802710614638963	0.836178061865476	6.645684554697959e-5	-0.0550125658633808	0.00383031451693546	-0.0625306799386938	-0.0475550372153521	14	0.64	8.96	No
V	GTG	1.7549190769319e-4	1.6666527204924e-4	1.2655993586463412e-8	5.262006307020783e-4	-3.9852122797966	0.526688333875326	-5.076508709806571	-3.094395740836254	1.38306225606926	0.0140328899586482	1.35565905536852	1.40979998149653	2.4265733690113095e-4	0.363018698871136	0.0107508531022683	0.34245733320713	0.384622510025899	2	1	2	Yes
V	GTT	3.5760359085929e-5	3.47885245445856e-5	3.5037996948261703e-9	1.0388444206910208e-4	-4.69257165899277	0.557847713538035	-5.824097933376379	-3.784740983783285	0.801177097791389	0.00679647619797687	0.787798401583486	0.814159799932457	2.8649559887644615e-5	0	0	0	0	14	1	14	No
W	TGG	8.0042694503072e-4	3.1669722742069e-4	2.25419775233604e-4	0.00142200558912009	-3.14512699885368	0.240516014093155	-3.5431104525300867	-2.80646480654741	1.88216721602492	0.0192421841899908	1.84422170787737	1.91960768023872	0.0015042711141346721	NA	NA	NA	NA	6	1	6	No
Y	TAC	9.42598219036341e-5	9.27685861696913e-5	5.801169322694477e-8	2.822974929586053e-4	-4.27694523506165	0.556199829103075	-5.365749070105987	-3.3426937713792304	1.08404305876635	0.0101286621414139	1.06377590110868	1.10392126632241	1.0217126562099682e-4	-0.28390972340703	0.00870346805393853	-0.301172611614068	-0.267108461260796	8	1	8	No
Y	TAT	5.01488268137533e-5	4.79893077033626e-5	1.8490676767513035e-9	1.4755435404367745e-4	-4.54154894075394	0.548122971197338	-5.656092742229713	-3.6439991783280914	1.01363571587898	0.00884584239411116	0.996251003427623	1.03052570847676	5.0830058141703094e-5	0	0	0	0	8	0.64	5.12	No
Z	AGC	5.78410491942768e-5	5.64832555607689e-5	1.8432877446628027e-9	1.7348230176139623e-4	-4.48425688042641	0.559017806407015	-5.536460110951544	-3.5356076576421867	1.41883843233502	0.0149671629962074	1.38951877198519	1.448323285491	8.206036910661055e-5	0.0235208654966107	0.01091646848177	0.00192564410972409	0.0447002576043208	2	1	2	No
Z	AGT	3.84796308171422e-5	3.76345875541019e-5	2.7634919352870213e-10	1.157946462626569e-4	-4.66414177007675	0.567051214148209	-5.818374860358529	-3.7333521482338106	1.14621489096913	0.0110007222168749	1.12471598309173	1.16744548959631	4.410398059470559e-5	0	0	0	0	2	0.64	1.28	No
