# Supplementary material for: The importance of nonsense errors: Estimating the rates and implications of ribosome drop-off during protein synthesis
Source: PLoS Genet. 2026 Jun 9;22(6):e1012162. doi: 10.1371/journal.pgen.1012162 (PMC13271495; doi:10.1371/journal.pgen.1012162)
Supplement: S3 Table — Properties include missense error rates [52], frameshift competency [42], and number of stop codons one mutation away from the sense codon. (TSV) [file pgen.1012162.s015.tsv]

term	estimate	conf.low	conf.high	sig
Intercept (Reference class)	-2.822727191999399	-3.6956097353141044	-1.9498446486846936	*
1st Position - 1 Stop Neighbor	0.05868546103031547	-0.314744484810548	0.43211540687117894
2nd Position - 1 Stop Neighbor	-0.030729904301964553	-0.66888591321888	0.607426104614951
2nd Position - 2 Stop Neighbor	-0.39704036133318876	-1.4523269776580092	0.6582462549916317
3rd Position - 1 Stop Neighbor	0.9450733417403868	0.3931820777513979	1.4969646057293757	*
3rd Position - 2 Stop Neighbor	0.07523961796860935	-0.9557687304143566	1.1062479663515754
Missense error probability	0.39939387786120384	0.1718338301108629	0.6269539256115448	*
Frameshift competent	1.2358936544268406	0.9543467854139351	1.5174405234397461	*
